# Supplementary material for: Identification and validation for biomarkers associated with mitochondrial metabolism in chronic obstructive pulmonary disease
Source: Front Med (Lausanne). 2025 Aug 25;12:1612390. doi: 10.3389/fmed.2025.1612390 (PMC12414765; doi:10.3389/fmed.2025.1612390)
Supplement: Supplementary file 3 [file Table_3.xlsx]

## Sheet: 03.PPI_stress
Top 10 in network 03.string_interactions_short.tsv ranked by Stress method
Rank	Name	Score
1	APOA1	456
2	PLA2G2A	392
3	PTGS2	374
4	LCAT	278
5	UGT1A9	272
6	CYP4F3	248
7	ABCB11	182
8	TH	178
9	APRT	176
10	CYP19A1	84
