# Supplementary material for: Identification and validation for biomarkers associated with mitochondrial metabolism in chronic obstructive pulmonary disease
Source: Front Med (Lausanne). 2025 Aug 25;12:1612390. doi: 10.3389/fmed.2025.1612390 (PMC12414765; doi:10.3389/fmed.2025.1612390)
Supplement: Supplementary file 4 [file Table_4.xlsx]

## Sheet: 03.PPI_betweenness
Top 10 in network 03.string_interactions_short.tsv ranked by Betweenness method
Rank	Name	Score
1	APOA1	351.3666666666667
2	PLA2G2A	274.2
3	LCAT	238
4	PTGS2	189.00000000000009
5	APRT	151
6	UGT1A9	133.63333333333333
7	ABCB11	106.4
8	TH	106
9	CYP4F3	98.43333333333332
10	CYP19A1	29.6
