# Supplementary material for: Identification and validation for biomarkers associated with mitochondrial metabolism in chronic obstructive pulmonary disease
Source: Front Med (Lausanne). 2025 Aug 25;12:1612390. doi: 10.3389/fmed.2025.1612390 (PMC12414765; doi:10.3389/fmed.2025.1612390)
Supplement: Supplementary file 5 [file Table_5.xlsx]

## Sheet: 03.PPI_bottleneck
Top 10 in network 03.string_interactions_short.tsv ranked by BottleNeck method
Rank	Name	Score
1	APOA1	29
2	PLA2G2A	25
3	NDUFB7	8
4	LCAT	6
4	PTGS2	6
6	CYP4F3	5
7	APRT	4
7	UGT1A9	4
7	ABCB11	4
10	TH	3
