# Supplementary material for: Identification and validation for biomarkers associated with mitochondrial metabolism in chronic obstructive pulmonary disease
Source: Front Med (Lausanne). 2025 Aug 25;12:1612390. doi: 10.3389/fmed.2025.1612390 (PMC12414765; doi:10.3389/fmed.2025.1612390)
Supplement: Supplementary file 6 [file Table_6.xlsx]

## Sheet: GSEA_APRT_gsea
	ID	Description	setSize	enrichmentScore	NES	pvalue	p.adjust	qvalue	rank	leading_edge	core_enrichment
Ribosome	Ribosome	Ribosome	87	0.845693162134297	3.08463409923295	1e-10	1e-10	1.33834586466165e-09	4293	tags=83%, list=11%, signal=74%	RPL27A/RPL19/RPL13/RPL35/RPS20/RPL26L1/RPS15/RPLP2/RPL32/RPL8/FAU/RPS19/RPS7/RPL18/RPS10/RPS24/RPS12/RPS2/RPL28/RPL18A/UBA52/RPL36AL/RPL12/RPL29/RPL27/RPS8/RPSA/RPLP1/RPS27A/RPL7A/RPS9/RPL13A/RPL26/RPL23A/RPS4X/RPL21/RPS4Y1/MRPL13/RPL24/RPS16/RPL10A/RPL6/RPL10/RPLP0/RPS11/RPL11/RPS3A/RPS25/RPS23/RPS5/RPS3/RPL23/RPS15A/RPS17/RPS13/RPL22L1/RPL35A/RPL31/RPL41/RPL36/RPL15/RPL9/RPL17/RPL34/RPL22/RPL3/…
Oxidative phosphorylation	Oxidative phosphorylation	Oxidative phosphorylation	116	0.771597131454102	2.97394528549898	1e-10	1e-10	1.33834586466165e-09	4658	tags=70%, list=12%, signal=62%	NDUFA2/COX4I1/COX8A/ATP5MC1/NDUFS8/COX6A1/NDUFA7/NDUFS3/NDUFB7/NDUFB2/NDUFAB1/NDUFA11/NDUFB10/NDUFB9/ATP6V0B/ATP5MC2/NDUFS7/ATP5F1D/COX6B1/NDUFV1/ATP5PD/ATP6V0E1/UQCR10/ATP6V1F/NDUFC2/UQCRC1/TCIRG1/COX5A/ATP5PF/ATP5PO/COX7A2/NDUFS5/UQCRH/COX7A2L/NDUFA4/SDHB/NDUFB6/NDUFV2/NDUFA6/NDUFS6/ATP5MC3/ATP5MF/NDUFA9/ATP5MG/ATP6V0E2/NDUFB3/NDUFA8/ATP6AP1/ATP6V0D1/COX7C/COX6C/NDUFB5/COX7B/NDUFB4/UQCRQ/ATP5PB…
Parkinson's disease	Parkinson's disease	Parkinson's disease	113	0.730601852818672	2.80211566181922	1e-10	1e-10	1.33834586466165e-09	4982	tags=67%, list=13%, signal=59%	NDUFA2/COX4I1/COX8A/ATP5MC1/NDUFS8/COX6A1/NDUFA7/NDUFS3/NDUFB7/NDUFB2/NDUFAB1/NDUFB10/NDUFB9/ATP5MC2/NDUFS7/ATP5F1D/COX6B1/NDUFV1/ATP5PD/UQCR10/NDUFC2/UQCRC1/COX5A/ATP5PF/ATP5PO/COX7A2/PARK7/NDUFS5/UBE2J2/SLC25A5/UQCRH/COX7A2L/NDUFA4/SDHB/NDUFB6/HTRA2/NDUFV2/NDUFA6/NDUFS6/ATP5MC3/SLC25A6/NDUFA9/NDUFB3/NDUFA8/COX7C/COX6C/NDUFB5/COX7B/NDUFB4/UQCRQ/ATP5PB/COX5B/NDUFC1/CYC1/UQCR11/ATP5F1A/NDUFA3/VDAC…
Huntington's disease	Huntington's disease	Huntington's disease	172	0.577661700148782	2.32743318673079	1e-10	1e-10	1.33834586466165e-09	5169	tags=53%, list=13%, signal=47%	NDUFA2/COX4I1/COX8A/ATP5MC1/POLR2G/NDUFS8/COX6A1/NDUFA7/NDUFS3/NDUFB7/NDUFB2/NDUFAB1/NDUFB10/NDUFB9/ATP5MC2/NDUFS7/ATP5F1D/COX6B1/NDUFV1/AP2S1/ATP5PD/UQCR10/BAX/POLR2H/NDUFC2/UQCRC1/COX5A/ATP5PF/ATP5PO/COX7A2/CLTA/NDUFS5/SLC25A5/UQCRH/COX7A2L/GPX1/NDUFA4/POLR2F/CLTB/SDHB/NDUFB6/NDUFV2/NDUFA6/NDUFS6/ATP5MC3/SLC25A6/NDUFA9/NDUFB3/POLR2I/NDUFA8/POLR2E/COX7C/COX6C/NDUFB5/COX7B/NDUFB4/SOD1/UQCRQ/ATP5P…
Alzheimer's disease	Alzheimer's disease	Alzheimer's disease	157	0.55099845733908	2.18823204954881	1e-10	1e-10	1.33834586466165e-09	4698	tags=48%, list=12%, signal=43%	NDUFA2/COX4I1/COX8A/ATP5MC1/NDUFS8/COX6A1/NDUFA7/NDUFS3/NDUFB7/NDUFB2/NDUFAB1/NDUFB10/NDUFB9/ATP5MC2/NDUFS7/ATP5F1D/COX6B1/NDUFV1/BAD/ATP5PD/HSD17B10/UQCR10/NDUFC2/UQCRC1/COX5A/ATP5PF/ATP5PO/COX7A2/CDK5/NDUFS5/UQCRH/COX7A2L/NDUFA4/SDHB/NDUFB6/NDUFV2/NDUFA6/PSENEN/NDUFS6/ATP5MC3/NDUFA9/NDUFB3/NDUFA8/COX7C/COX6C/NDUFB5/COX7B/NDUFB4/UQCRQ/ATP5PB/COX5B/CAPN1/NDUFC1/CYC1/APH1A/UQCR11/BID/GAPDH/ATP5F1A…
Focal adhesion	Focal adhesion	Focal adhesion	198	-0.500252	-2.10081	1e-10	1e-10	1.33834586466165e-09	7365	tags=51%, list=19%, signal=41%	CDC42/PDGFRB/FLT4/ACTN2/LAMB2/CCND2/CAV2/VEGFC/ZYX/COL4A6/ITGB4/COL4A1/COL4A2/SHC1/TNR/ITGA5/CAPN2/PAK3/SHC3/RAF1/BIRC3/ITGB8/COL4A4/VEGFD/MET/MAPK9/COL6A3/CCND1/ITGA4/PDGFD/ACTN1/PTEN/THBS1/FLNA/LAMB1/LAMC2/HGF/MAPK8/RAPGEF1/PPP1R12A/FYN/TNXB/PPP1CB/CTNNB1/ITGA1/ITGB3/ARHGAP5/RELN/PTK2/PIK3CG/ACTN4/LAMA3/PIK3CB/RAP1B/TLN2/PRKCB/LAMA4/PDGFRA/PIK3R3/ITGA2/ITGA9/BCL2/COL6A6/BIRC2/FN1/SOS1/MAPK1/FLT…
Pathways in cancer	Pathways in cancer	Pathways in cancer	325	-0.445331	-1.97475	1e-10	1e-10	1.33834586466165e-09	7229	tags=45%, list=19%, signal=37%	BCR/VEGFC/MYC/FGF14/FGF12/COL4A6/COL4A1/WNT2/CDKN1A/COL4A2/FGFR2/FGF23/FAS/CDKN2B/SUFU/CXCL8/IL6/TGFA/RELA/RAF1/CDKN1B/MMP2/CTBP2/BIRC3/COL4A4/SMAD4/WNT9B/VEGFD/MET/CDH1/HHIP/MAPK9/FGFR1/CCND1/FZD1/TGFB2/RARB/HSP90AA1/FGF10/CYCS/HSP90AB1/CASP8/PTEN/MLH1/FZD4/NRAS/LAMB1/CUL2/LAMC2/NFKB1/MSH2/HGF/MAPK8/RUNX1/NKX3-1/DCC/CBLB/ARNT2/RASSF5/BMP2/HIF1A/ZBTB16/SMAD3/PTGS2/FZD6/PTCH1/WNT2B/TGFBR1/FGF7/CTN…
Proteasome	Proteasome	Proteasome	44	0.728841780341296	2.35329035322521	9.15379882137296e-10	9.15379882137296e-10	1.07195801987131e-08	4785	tags=64%, list=12%, signal=56%	PSMB3/PSMB6/PSMB4/PSMC5/PSMD4/PSMB1/PSMB10/PSME2/PSMA7/PSMD13/PSMB5/PSMA2/PSMB8/PSMD8/PSMB9/PSMA1/PSMD7/SEM1/PSMC3/PSMB2/PSMC4/PSME1/PSMA5/PSMA3/PSMA4/POMP/PSMA6/PSMC6
Regulation of actin cytoskeleton	Regulation of actin cytoskeleton	Regulation of actin cytoskeleton	211	-0.446694	-1.87494	3.32173505386962e-08	3.32173505386962e-08	3.23219668665461e-07	7164	tags=45%, list=19%, signal=37%	FGF14/LIMK2/SCIN/FGF12/ITGB4/FGFR2/FGF23/RRAS2/FGD1/DIAPH3/ITGA5/PAK3/CHRM2/RAF1/EZR/ITGB8/CHRM3/FGFR1/PIP4K2B/ITGA4/FGF10/ARHGEF4/CFL2/PDGFD/ACTN1/NCKAP1L/GNA13/NRAS/TIAM2/PPP1R12A/PIP5K1B/PPP1CB/CYFIP2/FGF7/MRAS/ITGA1/ITGB3/PTK2/PIK3CG/PIP4K2A/TIAM1/IQGAP2/PIP5K1A/ACTN4/ENAH/CYFIP1/PIK3CB/PIKFYVE/GNA12/PDGFRA/F2R/PIK3R3/ITGA2/ITGA9/FN1/SOS1/MAPK1/FGF2/ABI2/MYH9/APC/MSN/ARHGEF7/CRK/PIK3R1/CRKL/I…
Glutathione metabolism	Glutathione metabolism	Glutathione metabolism	49	0.684083149627461	2.25124874884544	3.45009758687851e-08	3.45009758687851e-08	3.23219668665461e-07	4744	tags=49%, list=12%, signal=43%	GSS/GPX4/GSTK1/GSTP1/GPX1/GSTZ1/IDH2/TXNDC12/SRM/MGST2/OPLAH/MGST3/GGCT/GSTO1/GGT1/SMS/G6PD/MGST1/GSTM4/GGT7/GGT5/GSTT2/GSTM2/PGD
Wnt signaling pathway	Wnt signaling pathway	Wnt signaling pathway	151	-0.474703	-1.91392	1.52838276462571e-07	1.52838276462571e-07	1.30168484259989e-06	5641	tags=38%, list=15%, signal=33%	CHP1/CTBP2/SMAD4/PPP3CB/WNT9B/PPP3R1/MAPK9/PRKACB/CCND1/FZD1/SKP1P2/LRP5/PRKACA/DAAM2/CAMK2D/FZD4/CSNK1A1/MAPK8/NFATC2/PRICKLE2/PRICKLE1/SMAD3/FZD6/WNT2B/CTNNB1/PPP2R5E/PRKX/TCF7L2/VANGL1/PPP2R1B/PRKCB/PLCB1/DAAM1/FZD5/BTRC/PLCB4/SMAD2/APC/PPP2R5C/LRP6/PSEN1/CUL1/DKK2/PPP3CA/NFAT5/TBL1X/NKD1/CSNK2A1/PRKCA/FBXW11/ROCK1/CHD8/CSNK2A2/SENP2/GSK3B/CREBBP/ROCK2/EP300
TGF-beta signaling pathway	TGF-beta signaling pathway	TGF-beta signaling pathway	86	-0.554481	-2.0887	6.25717192758614e-07	6.25717192758614e-07	4.88498510136111e-06	7190	tags=52%, list=19%, signal=43%	MYC/BMPR1B/GDF6/PPP2CB/NODAL/SMAD7/CDKN2B/SMAD6/ACVR1/TFDP1/ACVRL1/SMAD4/DCN/ID4/TGFB2/SKP1P2/RBL1/LTBP1/ACVR2B/RPS6KB1/THBS1/BMP2/SMAD3/TGFBR1/INHBA/SMURF1/SMAD9/SMAD5/BMP5/SMURF2/ZFYVE16/PPP2R1B/BMPR1A/SMAD2/MAPK1/BMPR2/CUL1/ZFYVE9/RBL2/SP1/TGFBR2/ROCK1/CREBBP/ROCK2/EP300
Adherens junction	Adherens junction	Adherens junction	73	-0.572663	-2.06754	7.77118006060861e-07	7.77118006060861e-07	5.6002836064305e-06	5641	tags=55%, list=15%, signal=47%	SMAD4/MET/CDH1/FGFR1/ACTN1/PTPRJ/FYN/SMAD3/TGFBR1/CTNNB1/LMO7/TCF7L2/PTPN1/ACTN4/NECTIN3/WASF3/SMAD2/MAPK1/AFDN/SORBS1/FARP2/PTPRB/WASL/FER/VCL/WASF2/PARD3/IGF1R/CTNND1/CTNNA1/EGFR/IQGAP1/CSNK2A1/TGFBR2/TJP1/PTPRM/CSNK2A2/YES1/CREBBP/EP300
ECM-receptor interaction	ECM-receptor interaction	ECM-receptor interaction	84	-0.548165	-2.03976	9.16484965584385e-07	9.16484965584385e-07	6.1328693185722e-06	7081	tags=45%, list=18%, signal=37%	COL4A6/ITGB4/COL4A1/COL4A2/TNR/SV2B/ITGA5/SDC2/ITGB8/COL4A4/CD47/COL6A3/ITGA4/CD44/THBS1/LAMB1/LAMC2/SV2C/TNXB/CD36/HSPG2/ITGA1/ITGB3/RELN/LAMA3/LAMA4/ITGA2/DAG1/ITGA9/COL6A6/FN1/ITGAV/VWF/ITGA8/LAMA2/ITGA6/LAMC1/ITGB1
Phosphatidylinositol signaling system	Phosphatidylinositol signaling system	Phosphatidylinositol signaling system	76	-0.538184	-1.95785	4.75516514503863e-06	4.75516514503863e-06	2.96989261690132e-05	3697	tags=43%, list=10%, signal=39%	PIP4K2B/CALM1/PTEN/INPP5A/INPP4B/PIP5K1B/DGKE/PIK3CG/OCRL/PIP4K2A/ITPKB/PLCG2/PIP5K1A/PIK3CB/PIK3C2B/PI4KA/PIKFYVE/DGKG/PRKCB/PIK3R3/PLCB1/INPP4A/PLCB4/ITPR2/PIK3R1/PIK3CA/PIK3C3/SYNJ1/CDS2/PLCE1/PRKCA/PIK3C2A/ITPR1
MAPK signaling pathway	MAPK signaling pathway	MAPK signaling pathway	267	-0.378048	-1.63249	7.8638206089313e-06	7.8638206089313e-06	4.60447390917688e-05	7190	tags=38%, list=19%, signal=31%	MYC/FGF14/FGF12/DUSP8/DUSP4/HSPA8/FGFR2/IL1R2/FGF23/RRAS2/MAP3K8/FAS/PTPRR/RASGRP1/MAP3K13/CHP1/RELA/RAF1/STK3/IL1A/SRF/CACNA2D2/PPP3CB/PPP3R1/MAP2K4/MAPK9/PRKACB/FGFR1/IL1B/MAPT/CACNA2D1/RASA2/TGFB2/FGF10/PRKACA/ATF2/HSPA2/PPM1B/FLNA/NRAS/ARRB1/NFKB1/PLA2G12A/MAPK8/NFATC2/MAP2K6/MAP3K2/NTRK2/TGFBR1/FGF7/MRAS/PLA2G4A/PRKX/CACNA1C/MAP3K1/MECOM/RAP1B/CHUK/TRAF6/GNA12/PRKCB/MAP3K4/PDGFRA/CACNA1D/SOS…
Arrhythmogenic right ventricular cardiomyopathy (ARVC)	Arrhythmogenic right ventricular cardiomyopathy (ARVC)	Arrhythmogenic right ventricular cardiomyopathy (ARVC)	74	-0.52583	-1.90505	1.3029731590299e-05	1.3029731590299e-05	7.01432221995582e-05	5793	tags=43%, list=15%, signal=37%	ITGB8/CACNA2D2/SGCG/CACNA2D1/ITGA4/ACTN1/DSP/DSC2/DMD/CTNNB1/DSG2/ITGA1/ITGB3/TCF7L2/CACNA1C/ACTN4/SGCD/ITGA2/DAG1/ITGA9/GJA1/CACNA1D/SLC8A1/ATP2A2/RYR2/ITGAV/ITGA8/LAMA2/SGCB/ITGA6/CTNNA1/ITGB1
Endocytosis	Endocytosis	Endocytosis	181	-0.415828	-1.71706	1.34769561754207e-05	1.34769561754207e-05	7.01432221995582e-05	5445	tags=42%, list=14%, signal=36%	MET/VTA1/NEDD4L/PIP4K2B/DAB2/GIT2/PARD6G/GRK5/RAB11FIP5/ARF6/CHMP1B/HSPA2/ARRB1/ARAP2/EHD3/VPS37A/CHMP2B/CBLB/PIP5K1B/PDCD6IP/LDLR/TFRC/EHD4/EPN2/DNAJC6/STAM2/SMURF1/PLD1/STAM/VPS36/PSD3/GRK3/ACAP2/SMURF2/PIP5K1A/CLTC/PIKFYVE/EPS15/PRKCI/TRAF6/KIT/RAB5B/PDGFRA/F2R/CXCR1/RAB5A/RAB31/RAB11A/SH3KBP1/IQSEC1/RNF41/RAB11FIP1/ASAP1/FLT1/CXCR2/DNM1L/EEA1/VPS4B/WWP1/RAB11FIP2/NEDD4/PARD3/AGAP1/IGF1R/ITCH/…
Chemokine signaling pathway	Chemokine signaling pathway	Chemokine signaling pathway	187	-0.392959	-1.62985	3.11011968245897e-05	3.11011968245897e-05	0.000153352161628171	5019	tags=29%, list=13%, signal=25%	CX3CR1/GNG2/PRKACA/GRK5/GNB5/LYN/NRAS/PREX1/GNAI3/ARRB1/NFKB1/TIAM2/GNAI1/DOCK2/GNB1/ELMO1/PTK2/PRKX/CCR3/JAK2/PIK3CG/TIAM1/GRK3/PIK3CB/RAP1B/CHUK/PRKCB/PIK3R3/PLCB1/CXCR1/SOS1/PLCB4/GNB4/MAPK1/ADCY1/ADCY9/CXCR2/CRK/PIK3R1/CRKL/PIK3CA/GNG12/STAT5B/KRAS/WASL/PARD3/BRAF/SOS2/ROCK1/STAT3/GSK3B/AKT3/ROCK2/FOXO3
Tight junction	Tight junction	Tight junction	131	-0.432566	-1.70725	5.78665223823592e-05	5.78665223823592e-05	0.000271058973264735	4592	tags=36%, list=12%, signal=32%	PARD6G/ACTN1/PTEN/EPB41L1/NRAS/CLDN20/GNAI3/MYH11/OCLN/PRKCE/GNAI1/PATJ/CTNNB1/MRAS/ACTN4/EPB41L3/PRKCI/PPP2R1B/PRKCB/CASK/JAM2/JAM3/MAGI1/AFDN/MYH9/MAGI3/EPB41/PALS1/KRAS/EXOC4/TJP2/PRKCH/PARD3/CTNNA1/EPB41L2/CSNK2A1/PRKCA/TJP1/MYH10/MPDZ/AMOTL1/CSNK2A2/SPTAN1/MAP3K20/YES1/AKT3/ASH1L
Jak-STAT signaling pathway	Jak-STAT signaling pathway	Jak-STAT signaling pathway	155	-0.407566	-1.65858	6.2083085313139e-05	6.2083085313139e-05	0.000276962134980921	5228	tags=26%, list=14%, signal=23%	CCND1/SOCS2/CRLF2/CNTF/CSF2RB/IL7R/CBLB/SPRED1/SPRY4/SOCS4/STAM2/JAK2/STAM/PIK3CG/PIK3CB/SOCS7/PIAS1/SPRY3/PIK3R3/OSMR/LIFR/IL13RA1/SOS1/SOCS5/GHR/LEPR/PIK3R1/PIK3CA/STAT5B/IL6R/IL6ST/SPRED2/SOS2/CBL/IFNAR1/STAT3/JAK1/CREBBP/AKT3/PTPN11/EP300
Pyrimidine metabolism	Pyrimidine metabolism	Pyrimidine metabolism	98	0.480790323785318	1.78317911626433	8.62306251321427e-05	8.62306251321427e-05	0.000357913763238773	5186	tags=41%, list=13%, signal=35%	NME2/NME1-NME2/POLR2G/POLD4/ITPA/NME3/POLR1H/POLE4/POLR2H/NT5C/DTYMK/POLR2F/POLD1/POLR3K/POLR3GL/ENTPD6/TXNRD2/POLR2I/POLR2E/TYMP/NME1/DUT/NME4/POLD2/POLR1C/TK1/NUDT2/UCKL1/POLR1D/ENTPD8/POLR2L/TYMS/NT5M/POLR2J/POLR2K/NME7/DCTD/POLR2J2/POLR3H/POLR3F
ErbB signaling pathway	ErbB signaling pathway	ErbB signaling pathway	87	-0.470324	-1.77085	8.86136232779035e-05	8.86136232779035e-05	0.000357913763238773	7243	tags=54%, list=19%, signal=44%	ERBB4/MYC/AREG/CDKN1A/SHC1/PAK3/NCK1/TGFA/SHC3/RAF1/CDKN1B/ERBB3/MAP2K4/MAPK9/HBEGF/RPS6KB1/CAMK2D/NRAS/ABL2/MAPK8/CBLB/GAB1/ABL1/PTK2/PIK3CG/PLCG2/PIK3CB/PRKCB/NRG1/PIK3R3/SOS1/MAPK1/CRK/PIK3R1/CRKL/PIK3CA/STAT5B/KRAS/PAK2/BRAF/EGFR/MTOR/SOS2/PRKCA/CBL/GSK3B/AKT3
Lysosome	Lysosome	Lysosome	120	0.448262889802766	1.7352816388569	9.28096152317423e-05	9.28096152317423e-05	0.000357913763238773	4837	tags=37%, list=13%, signal=32%	ATP6V0B/AP1S1/TCIRG1/NAGLU/CD63/CLTA/GNPTG/ARSA/CLTB/NAGPA/IDUA/GGA1/CLN3/GUSB/NPC2/ATP6AP1/AP4M1/ATP6V0D1/SGSH/CTSZ/ACP2/MCOLN1/CTSD/NEU1/AP4B1/CTSA/AP1M2/PLA2G15/ATP6V0C/ACP5/CTNS/CTSH/ABCB9/NAPSA/SMPD1/ATP6V1H/HEXA/DNASE2/FUCA1/GALNS/GLA/GAA/GGA3/LGMN
Prostate cancer	Prostate cancer	Prostate cancer	89	-0.47251	-1.77956	9.83187987352101e-05	9.83187987352101e-05	0.000357913763238773	6110	tags=47%, list=16%, signal=40%	TGFA/RELA/RAF1/CDKN1B/FGFR1/CCND1/HSP90AA1/PDGFD/HSP90AB1/PTEN/NRAS/NFKB1/NKX3-1/CREB5/CTNNB1/PIK3CG/TCF7L2/PIK3CB/CHUK/PDGFRA/PIK3R3/BCL2/SOS1/MAPK1/RB1/CREB1/PIK3R1/PIK3CA/AR/KRAS/FOXO1/PDPK1/IGF1R/BRAF/EGFR/MTOR/SOS2/CREB3L2/GSK3B/CREBBP/AKT3/EP300
Neurotrophin signaling pathway	Neurotrophin signaling pathway	Neurotrophin signaling pathway	126	-0.431485	-1.7036	9.93311230561537e-05	9.93311230561537e-05	0.000357913763238773	4200	tags=44%, list=11%, signal=39%	SHC3/RELA/RAF1/IRS2/MAPK9/NTRK3/CALM1/YWHAQ/CAMK2D/NRAS/NFKB1/YWHAE/YWHAZ/MAPK8/RAPGEF1/NTRK2/GAB1/ABL1/SH2B3/PIK3CG/IRS1/PLCG2/MAP3K1/PIK3CB/RAP1B/IRAK3/TRAF6/PIK3R3/BCL2/SOS1/MAPK14/RPS6KA5/MAPK1/YWHAG/PRDM4/FRS2/CRK/RPS6KA2/PIK3R1/CRKL/MAP3K5/SORT1/PIK3CA/PSEN1/MAP3K3/KRAS/PDPK1/BRAF/SOS2/RPS6KA3/GSK3B/AKT3/PTPN11/FOXO3/KIDINS220
Insulin signaling pathway	Insulin signaling pathway	Insulin signaling pathway	137	-0.418558	-1.66148	0.000112238796944073	0.000112238796944073	0.000383234736478503	5365	tags=45%, list=14%, signal=38%	PPP1R3D/SOCS3/SHC1/PRKAG2/HK2/SHC3/RAF1/IRS2/PYGL/MAPK9/PRKACB/CALM1/SOCS2/EIF4E/PHKA1/PRKACA/TSC1/RPS6KB1/PRKAB2/NRAS/PRKAA2/MAPK8/RAPGEF1/CBLB/PPARGC1A/PPP1CB/SOCS4/ACACB/PRKX/PIK3CG/PTPN1/IRS1/HK1/PIK3CB/PRKCI/PIK3R3/PHKB/SOS1/MAPK1/PDE3A/PDE3B/SORBS1/CRK/PIK3R1/CRKL/RPTOR/PIK3CA/PRKAA1/KRAS/FOXO1/ACACA/PDPK1/BRAF/MTOR/SOS2/PPP1R3B/CBL/PRKAR2A/GSK3B/AKT3/PRKAR1A
Axon guidance	Axon guidance	Axon guidance	129	-0.415686	-1.63932	0.000114539820116047	0.000114539820116047	0.000383234736478503	6324	tags=39%, list=16%, signal=33%	SEMA3G/RND1/PAK3/NCK1/CHP1/PPP3CB/PPP3R1/MET/SEMA3A/ROBO2/SEMA3E/CFL2/EPHA4/LRRC4C/SEMA3C/SRGAP2/NRAS/GNAI3/NTN4/NFATC2/FYN/DCC/PLXNC1/GNAI1/ABL1/UNC5B/PTK2/SEMA6A/SEMA5A/SEMA3D/UNC5C/SRGAP1/MAPK1/PLXNA2/ROBO1/PPP3CA/NFAT5/KRAS/SLIT3/PAK2/EFNB2/SLIT2/ABLIM1/NRP1/ARHGEF12/RASA1/ITGB1/ROCK1/GSK3B/ROCK2
Purine metabolism	Purine metabolism	Purine metabolism	159	0.423346271357238	1.6915073108355	0.000120623501113393	0.000120623501113393	0.000389673016300981	6016	tags=36%, list=16%, signal=30%	APRT/DGUOK/NME2/NME1-NME2/POLR2G/POLD4/ITPA/NME3/POLR1H/POLE4/POLR2H/NT5C/ADSL/POLR2F/POLD1/POLR3K/POLR3GL/ENTPD6/IMPDH2/POLR2I/GUK1/POLR2E/AK1/IMPDH1/NME1/NME4/PKLR/POLD2/POLR1C/NUDT2/PDE6D/PDE6B/FHIT/POLR1D/ENTPD8/POLR2L/ATIC/GMPR/NT5M/HPRT1/PDE6G/PDE1B/POLR2J/ADA/POLR2K/NME7/AMPD2/PDE7A/GMPR2/POLR2J2/POLR3H/POLR3F/PDE9A/POLR2C/PDE6H/PFAS/RRM2
Cardiac muscle contraction	Cardiac muscle contraction	Cardiac muscle contraction	73	0.504497308244032	1.78349583874456	0.000139551560147451	0.000139551560147451	0.000435792591337653	6975	tags=47%, list=18%, signal=38%	COX4I1/COX8A/COX6A1/COX6B1/UQCR10/UQCRC1/COX5A/COX7A2/UQCRH/COX7A2L/COX7C/COX6C/COX7B/CACNB1/UQCRQ/COX5B/CYC1/UQCR11/CACNA2D4/COX4I2/TPM2/UQCRFS1/FXYD2/CACNB3/TNNC1/COX7A1/MYH7/UQCRC2/UQCRB/COX6A2/MYH6/UQCRHL/TNNI3/CACNA1F
Fructose and mannose metabolism	Fructose and mannose metabolism	Fructose and mannose metabolism	34	0.617706072096136	1.89784155165914	0.000149769131673232	0.000149769131673232	0.000443811491576015	4281	tags=50%, list=11%, signal=44%	PHPT1/TPI1/GMPPA/GFUS/ALDOA/GMPPB/FCSK/PMM1/PFKL/MPI/AKR1B1/HK3/KHK/PFKFB4/FBP1/GMDS/ALDOC
Aldosterone-regulated sodium reabsorption	Aldosterone-regulated sodium reabsorption	Aldosterone-regulated sodium reabsorption	41	-0.579452	-1.90788	0.000151594037572032	0.000151594037572032	0.000443811491576015	5910	tags=44%, list=15%, signal=37%	ATP1A2/IRS2/HSD11B1/ATP1B2/NEDD4L/PIK3CG/IRS1/PIK3CB/PRKCB/PIK3R3/MAPK1/PIK3R1/PIK3CA/ATP1A1/KRAS/PDPK1/PRKCA/NR3C2
Base excision repair	Base excision repair	Base excision repair	33	0.633868129941729	1.93677104253509	0.000183847163380554	0.000183847163380554	0.000521926556327569	7120	tags=70%, list=18%, signal=57%	POLD4/MPG/POLE4/SMUG1/POLD1/MUTYH/FEN1/APEX2/PARP3/NTHL1/POLL/NEIL1/PCNA/POLD2/XRCC1/APEX1/NEIL2/LIG1/POLB/NEIL3/UNG/POLE3/OGG1
Long-term potentiation	Long-term potentiation	Long-term potentiation	70	-0.491193	-1.76295	0.000212624238481162	0.000212624238481162	0.000585868644731374	6086	tags=44%, list=16%, signal=37%	CHP1/RAF1/PPP3CB/PPP3R1/PRKACB/CALM1/PRKACA/CAMK2D/NRAS/PPP1R12A/PPP1CB/GRIA1/PRKX/CACNA1C/GNAQ/RAP1B/PRKCB/PLCB1/PLCB4/ITPR2/MAPK1/ADCY1/RPS6KA2/PPP3CA/KRAS/BRAF/PRKCA/RPS6KA3/CREBBP/ITPR1/EP300
Apoptosis	Apoptosis	Apoptosis	87	-0.453694	-1.70823	0.000250820199044695	0.000250820199044695	0.000671368352330161	6548	tags=48%, list=17%, signal=40%	FAS/CASP10/CAPN2/CHP1/RELA/IL1A/BIRC3/PPP3CB/PPP3R1/PRKACB/IL1B/RIPK1/CYCS/PRKACA/CASP8/TNFRSF10D/CSF2RB/NFKB1/DFFA/PRKX/PIK3CG/PIK3CB/CHUK/IRAK3/PIK3R3/BCL2/BIRC2/ATM/TNFRSF10C/ENDOD1/IL1RAP/PIK3R1/PIK3CA/PPP3CA/XIAP/CFLAR/APAF1/IL1R1/TNFRSF10A/PRKAR2A/AKT3/PRKAR1A
Vascular smooth muscle contraction	Vascular smooth muscle contraction	Vascular smooth muscle contraction	115	-0.424102	-1.64946	0.000341735923275254	0.000341735923275254	0.000889312782792328	4133	tags=30%, list=11%, signal=27%	GNA13/EDNRA/MYH11/PLA2G12A/PPP1R12A/PRKCE/PPP1CB/ADRA1A/PLA2G4A/PRKX/GUCY1A1/CACNA1C/GNAQ/GNA12/CALCRL/PRKCB/CALD1/PLCB1/ARHGEF11/CACNA1D/PLCB4/ITPR2/MAPK1/ADCY1/ADCY9/MYLK/PPP1R12B/PRKG1/PRKCH/BRAF/PRKCA/ARHGEF12/ROCK1/ROCK2/ITPR1
Colorectal cancer	Colorectal cancer	Colorectal cancer	62	-0.500645	-1.74269	0.000441436823361384	0.000441436823361384	0.00107295660483096	6004	tags=50%, list=16%, signal=42%	RAF1/SMAD4/MAPK9/CCND1/TGFB2/CYCS/MLH1/MSH2/MAPK8/DCC/SMAD3/TGFBR1/CTNNB1/PIK3CG/TCF7L2/PIK3CB/PIK3R3/BCL2/SMAD2/MAPK1/APC/PIK3R1/PIK3CA/MSH3/KRAS/APPL1/BRAF/TGFBR2/MSH6/GSK3B/AKT3
Small cell lung cancer	Small cell lung cancer	Small cell lung cancer	84	-0.457397	-1.70201	0.000446585559634383	0.000446585559634383	0.00107295660483096	7190	tags=50%, list=19%, signal=41%	MYC/COL4A6/COL4A1/COL4A2/CDKN2B/RELA/CDKN1B/BIRC3/COL4A4/CCND1/RARB/CYCS/PTEN/LAMB1/LAMC2/NFKB1/PTGS2/PTK2/PIK3CG/LAMA3/PIK3CB/CHUK/CDK6/TRAF6/PIAS1/LAMA4/PIK3R3/ITGA2/BCL2/BIRC2/FN1/RB1/PIK3R1/ITGAV/PIK3CA/XIAP/LAMA2/ITGA6/APAF1/LAMC1/ITGB1/AKT3
Renal cell carcinoma	Renal cell carcinoma	Renal cell carcinoma	70	-0.474969	-1.70473	0.000446663395606597	0.000446663395606597	0.00107295660483096	6146	tags=50%, list=16%, signal=42%	PAK3/TGFA/RAF1/VEGFD/MET/TGFB2/NRAS/CUL2/HGF/RAPGEF1/ARNT2/HIF1A/GAB1/PIK3CG/EPAS1/PIK3CB/RAP1B/PIK3R3/SOS1/MAPK1/CRK/PIK3R1/CRKL/PIK3CA/KRAS/PAK2/ETS1/BRAF/SOS2/EGLN1/ARNT/CREBBP/AKT3/PTPN11/EP300
Calcium signaling pathway	Calcium signaling pathway	Calcium signaling pathway	177	-0.375955	-1.55627	0.00046535374315609	0.00046535374315609	0.00108990745107611	7314	tags=35%, list=19%, signal=29%	TACR2/NOS3/PDGFRB/ADRB2/ADCY7/HTR4/TACR3/ERBB4/GRPR/ADRB1/GNA14/ADRA1B/CHRM2/LTB4R2/CHP1/HRH2/ERBB3/CHRM3/PPP3CB/PPP3R1/PRKACB/CYSLTR2/CALM1/RYR3/PHKA1/PRKACA/CYSLTR1/EDNRB/CAMK2D/TACR1/EDNRA/PDE1C/HRH1/ADRA1A/PRKX/ITPKB/CACNA1C/PLCG2/GNAQ/PRKCB/PDGFRA/F2R/ATP2B1/PLCB1/PHKB/CACNA1D/PLCB4/ITPR2/SLC8A1/ADCY1/ADCY9/ATP2A2/RYR2/SLC8A3/PLCE1/PPP3CA/MYLK/NOS1/EGFR/PRKCA/ITPR1/ATP2B4
Inositol phosphate metabolism	Inositol phosphate metabolism	Inositol phosphate metabolism	54	-0.498812	-1.71622	0.000568973460871253	0.000568973460871253	0.00129340350382241	3697	tags=43%, list=10%, signal=39%	INPP5A/INPP4B/PIP5K1B/PIK3CG/OCRL/PIP4K2A/ITPKB/PLCG2/PIP5K1A/IPMK/PIK3CB/PIK3C2B/PI4KA/PIKFYVE/PLCB1/INPP4A/PLCB4/PIK3CA/PIK3C3/SYNJ1/PLCE1/ALDH6A1/PIK3C2A
Peroxisome	Peroxisome	Peroxisome	78	0.475373151522713	1.70553087906205	0.000579851683174317	0.000579851683174317	0.00129340350382241	4708	tags=35%, list=12%, signal=30%	PEX16/GSTK1/PMVK/DHRS4/DECR2/PEX10/IDH2/PRDX5/ECH1/MPV17/ACOT8/MVK/ABCD4/HMGCL/SOD1/PRDX1/PEX11B/PAOX/SLC25A17/PEX11G/ACAA1/ABCD1/PEX14/PEX6/ACOX2/ECI2/NUDT19
Dilated cardiomyopathy	Dilated cardiomyopathy	Dilated cardiomyopathy	90	-0.447482	-1.69088	0.000629686061598387	0.000629686061598387	0.00137189864093651	5793	tags=52%, list=15%, signal=44%	CACNB4/ADCY8/ADCY5/MYL3/LMNA/TGFB3/ITGA10/ITGB6/CACNA2D3/PLN/CACNB2/ADCY7/ADRB1/ITGB4/TTN/ITGA5/ITGB8/CACNA2D2/SGCG/PRKACB/CACNA2D1/ITGA4/TGFB2/PRKACA/DMD/ITGA1/ITGB3/PRKX/CACNA1C/SGCD/ITGA2/DAG1/ITGA9/CACNA1D/SLC8A1/ADCY1/TPM4/ADCY9/TPM3/ATP2A2/RYR2/ITGAV/ITGA8/LAMA2/SGCB/ITGA6/ITGB1
Spliceosome	Spliceosome	Spliceosome	126	0.412571974681941	1.60603977743754	0.000666238664609612	0.000666238664609612	0.00141854643900133	6292	tags=44%, list=16%, signal=37%	LSM7/SNRPD2/SF3B5/SNRPC/PQBP1/LSM4/SNU13/SNRPA/LSM2/CCDC12/PUF60/ALYREF/XAB2/PRPF31/LSM5/SRSF2/BUD31/LSM3/ZMAT2/SART1/SF3B6/SF3A2/PPIL1/SNRNP40/SNRNP70/CWC15/SNRPA1/MAGOH/DDX39B/SNRPF/TRA2A/PPIH/PCBP1/PHF5A/THOC1/SF3B4/U2AF1/SNRPB/SRSF4/PRPF19/RBM22/PRPF6/THOC3/SNRPB2/U2AF2/ISY1/HNRNPA1L2/SNRPD3/EFTUD2/SNRPD1/MAGOHB/CHERP/LSM8/SRSF3/SRSF9
Chronic myeloid leukemia	Chronic myeloid leukemia	Chronic myeloid leukemia	73	-0.461794	-1.66726	0.000758637477507986	0.000758637477507986	0.00157938562568914	7229	tags=56%, list=19%, signal=46%	BCR/MYC/CDKN1A/SHC1/SHC3/RELA/RAF1/CDKN1B/CTBP2/SMAD4/CCND1/TGFB2/NRAS/NFKB1/RUNX1/CBLB/SMAD3/TGFBR1/ABL1/PIK3CG/MECOM/PIK3CB/CHUK/CDK6/PIK3R3/SOS1/MAPK1/RB1/CRK/PIK3R1/CRKL/PIK3CA/STAT5B/KRAS/BRAF/SOS2/TGFBR2/CBL/GAB2/AKT3/PTPN11
Hypertrophic cardiomyopathy (HCM)	Hypertrophic cardiomyopathy (HCM)	Hypertrophic cardiomyopathy (HCM)	83	-0.450457	-1.68224	0.000872757012060412	0.000872757012060412	0.00177746851426491	7067	tags=42%, list=18%, signal=35%	ITGB4/TTN/PRKAG2/ITGA5/ACE/IL6/ITGB8/CACNA2D2/SGCG/CACNA2D1/ITGA4/TGFB2/PRKAB2/PRKAA2/DMD/ITGA1/ITGB3/CACNA1C/SGCD/ITGA2/DAG1/ITGA9/CACNA1D/SLC8A1/TPM4/TPM3/ATP2A2/RYR2/ITGAV/PRKAA1/ITGA8/LAMA2/SGCB/ITGA6/ITGB1
Pancreatic cancer	Pancreatic cancer	Pancreatic cancer	70	-0.454748	-1.63215	0.00125816972469342	0.00125816972469342	0.00245567023615971	6110	tags=49%, list=16%, signal=41%	TGFA/RELA/RAF1/SMAD4/VEGFD/MAPK9/CCND1/TGFB2/NFKB1/MAPK8/SMAD3/TGFBR1/RALA/PLD1/PIK3CG/PIK3CB/CHUK/CDK6/PIK3R3/SMAD2/MAPK1/RB1/PIK3R1/PIK3CA/KRAS/RALB/BRAF/RALBP1/ARHGEF6/EGFR/TGFBR2/STAT3/JAK1/AKT3
Homologous recombination	Homologous recombination	Homologous recombination	28	0.61955772766255	1.84004250913739	0.00125818609852677	0.00125818609852677	0.00245567023615971	4121	tags=50%, list=11%, signal=45%	POLD4/EME1/MUS81/POLD1/SSBP1/RAD52/SEM1/POLD2/TOP3B/XRCC3/RPA3/RAD51C/RAD54L/RPA2
Melanogenesis	Melanogenesis	Melanogenesis	101	-0.422624	-1.62903	0.00140205437411335	0.00140205437411335	0.00268061953375056	5564	tags=34%, list=14%, signal=29%	WNT9B/PRKACB/CALM1/FZD1/PRKACA/EDNRB/CAMK2D/FZD4/NRAS/GNAI3/GNAI1/FZD6/WNT2B/CTNNB1/PRKX/TCF7L2/GNAQ/KITLG/KIT/PRKCB/PLCB1/MITF/FZD5/PLCB4/MAPK1/ADCY1/ADCY9/CREB1/KRAS/PRKCA/CREB3L2/GSK3B/CREBBP/EP300
Endometrial cancer	Endometrial cancer	Endometrial cancer	52	-0.500867	-1.71624	0.00145417340518573	0.00145417340518573	0.00272466174866378	5428	tags=46%, list=14%, signal=40%	CDH1/CCND1/PTEN/MLH1/NRAS/CTNNB1/PIK3CG/TCF7L2/PIK3CB/PIK3R3/SOS1/MAPK1/APC/PIK3R1/PIK3CA/KRAS/PDPK1/CTNNA1/BRAF/EGFR/SOS2/GSK3B/AKT3/FOXO3
Leukocyte transendothelial migration	Leukocyte transendothelial migration	Leukocyte transendothelial migration	115	-0.397058	-1.54428	0.00159123342728369	0.00159123342728369	0.00292300877251287	5017	tags=32%, list=13%, signal=28%	ITGA4/F11R/ACTN1/VCAM1/CLDN20/GNAI3/RAPGEF4/OCLN/RASSF5/GNAI1/CTNNB1/ARHGAP5/PTK2/PIK3CG/PLCG2/ACTN4/PIK3CB/RAP1B/PRKCB/PIK3R3/CDH5/JAM2/JAM3/MAPK14/AFDN/MSN/PIK3R1/PIK3CA/VCL/CTNND1/CTNNA1/PRKCA/ITGB1/ARHGAP35/ROCK1/ROCK2/PTPN11
O-Glycan biosynthesis	O-Glycan biosynthesis	O-Glycan biosynthesis	30	-0.599337	-1.87036	0.00162532863966921	0.00162532863966921	0.00292822366256194	9916	tags=63%, list=26%, signal=47%	GALNT7/GALNT8/GALNT3/GALNT15/GALNT18/GALNT11/GALNT16/C1GALT1/GALNT10/GALNT1/GCNT1/GALNT13/GALNT5/GCNT4/GALNT2/GALNT17/GALNT4/B4GALT5/ST3GAL1
Ubiquitin mediated proteolysis	Ubiquitin mediated proteolysis	Ubiquitin mediated proteolysis	135	-0.390616	-1.54625	0.00183983982775941	0.00183983982775941	0.00325214984450025	4436	tags=36%, list=12%, signal=32%	UBA2/UBE2Q2/RCHY1/CUL2/CUL4B/UBE2G1/UBE2J1/CBLB/TRIM37/FBXW8/UBE2W/KLHL9/UBE2R2/SMURF1/MID1/UBE4B/UBE2K/MAP3K1/SMURF2/UBE3B/TRAF6/PIAS1/UBE4A/BIRC6/UBE2D3/CUL5/BIRC2/DDB1/BTRC/UBR5/ANAPC1/PRKN/WWP1/TRIP12/CUL1/CDC27/XIAP/NEDD4/UBE3A/CUL3/ITCH/FBXW11/UBE2H/CBL/HERC1/UBE3C/HERC3/HERC2/HUWE1
DNA replication	DNA replication	DNA replication	36	0.567060613192762	1.77652963001908	0.00188135679644955	0.00188135679644955	0.00326395233692027	4252	tags=47%, list=11%, signal=42%	POLD4/POLE4/RNASEH2C/POLD1/FEN1/SSBP1/RFC4/RNASEH2A/PCNA/MCM7/POLD2/RFC2/RFC5/RPA3/MCM5/RPA2/LIG1
Porphyrin and chlorophyll metabolism	Porphyrin and chlorophyll metabolism	Porphyrin and chlorophyll metabolism	41	0.534212751904926	1.7174023360416	0.00231639391225397	0.00231639391225397	0.00394562790795412	3814	tags=27%, list=10%, signal=24%	UROD/BLVRB/BLVRA/HMBS/GUSB/FTH1/MMAB/UROS/HMOX2/PPOX/HMOX1
Long-term depression	Long-term depression	Long-term depression	70	-0.441741	-1.58547	0.00237194606842075	0.00237194606842075	0.00396810526483923	4377	tags=36%, list=11%, signal=32%	LYN/GNA13/NRAS/GNAI3/PLA2G12A/GNAI1/PRKG2/GRIA1/PLA2G4A/GUCY1A1/GNAQ/GNA12/PPP2R1B/PRKCB/PLCB1/PLCB4/ITPR2/MAPK1/KRAS/PRKG1/IGF1R/NOS1/BRAF/PRKCA/ITPR1
Allograft rejection	Allograft rejection	Allograft rejection	35	0.570811569697444	1.77984453487166	0.00265468108789048	0.00265468108789048	0.00433225250506778	7883	tags=46%, list=20%, signal=36%	HLA-DMA/HLA-A/HLA-F/HLA-DPB1/HLA-B/HLA-DRB1/HLA-DOB/CD40/HLA-DMB/HLA-C/IL12A/HLA-G/HLA-DQA1/HLA-DRB5/IL12B/TNF
T cell receptor signaling pathway	T cell receptor signaling pathway	T cell receptor signaling pathway	108	-0.395893	-1.54176	0.00268210239358691	0.00268210239358691	0.00433225250506778	6717	tags=39%, list=17%, signal=32%	MAP3K8/BCL10/GRAP2/LCP2/RASGRP1/PRKCQ/PAK3/NCK1/CHP1/RELA/RAF1/PPP3CB/PPP3R1/MAPK9/CD3G/NRAS/NFKB1/NFATC2/FYN/CBLB/TEC/MALT1/PIK3CG/PIK3CB/CHUK/PIK3R3/PTPRC/SOS1/MAPK14/MAPK1/PIK3R1/PIK3CA/PPP3CA/NFAT5/KRAS/PAK2/DLG1/PDPK1/SOS2/CBL/GSK3B/AKT3
Dorso-ventral axis formation	Dorso-ventral axis formation	Dorso-ventral axis formation	24	-0.60513	-1.79489	0.00332062350968691	0.00332062350968691	0.005272711728138	2672	tags=38%, list=7%, signal=35%	ETS2/SOS1/MAPK1/SPIRE1/KRAS/ETS1/EGFR/SOS2/NOTCH2
Glioma	Glioma	Glioma	65	-0.440606	-1.55456	0.00414576519181441	0.00414576519181441	0.0064610360766087	6110	tags=43%, list=16%, signal=36%	TGFA/SHC3/RAF1/CCND1/CALM1/PTEN/CAMK2D/NRAS/PIK3CG/PLCG2/PIK3CB/CDK6/PRKCB/PDGFRA/PIK3R3/SOS1/MAPK1/RB1/PIK3R1/PIK3CA/KRAS/IGF1R/BRAF/EGFR/MTOR/SOS2/PRKCA/AKT3
Amino sugar and nucleotide sugar metabolism	Amino sugar and nucleotide sugar metabolism	Amino sugar and nucleotide sugar metabolism	44	0.501842848996319	1.62035433098398	0.00420693304089296	0.00420693304089296	0.0064610360766087	4053	tags=43%, list=11%, signal=39%	GALK1/GMPPA/GFUS/NAGK/GALE/AMDHD2/GMPPB/FCSK/PMM1/CYB5R1/GALT/NANS/RENBP/MPI/GNPDA1/GPI/HK3/HEXA/GMDS
Fc gamma R-mediated phagocytosis	Fc gamma R-mediated phagocytosis	Fc gamma R-mediated phagocytosis	96	-0.395856	-1.51219	0.00461955333914686	0.00461955333914686	0.00698030979938999	4612	tags=35%, list=12%, signal=31%	CFL2/SYK/ARF6/LYN/RPS6KB1/PIP5K1B/PRKCE/DOCK2/PLA2G4A/PLD1/PIK3CG/PLCG2/PIP5K1A/PIK3CB/PIKFYVE/PRKCB/PIK3R3/PTPRC/WASF3/MAPK1/PLPP3/ASAP1/DNM1L/CRK/PIK3R1/CRKL/PIK3CA/WASL/WASF2/PRKCA/GAB2/MYO10/AKT3/ASAP2
Hedgehog signaling pathway	Hedgehog signaling pathway	Hedgehog signaling pathway	56	-0.454518	-1.55839	0.0053193237224917	0.0053193237224917	0.00784242558693601	6982	tags=39%, list=18%, signal=32%	WNT2/SUFU/GAS1/DHH/WNT9B/HHIP/PRKACB/PRKACA/LRP2/CSNK1A1/BMP2/PTCH1/WNT2B/PRKX/BMP5/BTRC/CSNK1G3/GLI3/RAB23/CSNK1G1/FBXW11/GSK3B
Glyoxylate and dicarboxylate metabolism	Glyoxylate and dicarboxylate metabolism	Glyoxylate and dicarboxylate metabolism	16	0.659301794167374	1.72173608638372	0.00535752219871583	0.00535752219871583	0.00784242558693601	2464	tags=44%, list=6%, signal=41%	HYI/PGP/GLYCTK/MDH1/GRHPR/MDH2/AFMID
Acute myeloid leukemia	Acute myeloid leukemia	Acute myeloid leukemia	57	-0.442904	-1.53134	0.00644950160529527	0.00644950160529527	0.00929563794123529	4306	tags=40%, list=11%, signal=36%	RPS6KB1/NRAS/NFKB1/RUNX1/ZBTB16/RUNX1T1/PIK3CG/TCF7L2/PIK3CB/CHUK/KIT/PIK3R3/SOS1/MAPK1/PIK3R1/PIK3CA/STAT5B/KRAS/BRAF/MTOR/SOS2/STAT3/AKT3
Autoimmune thyroid disease	Autoimmune thyroid disease	Autoimmune thyroid disease	50	0.463133829469242	1.53292668738576	0.00748564922246447	0.00748564922246447	0.0105427568103692	10858	tags=46%, list=28%, signal=33%	HLA-DMA/HLA-A/HLA-F/HLA-DPB1/HLA-B/HLA-DRB1/HLA-DOB/CD40/HLA-DMB/HLA-C/IFNA1/HLA-G/HLA-DQA1/IFNA10/HLA-DRB5/IFNA13/IFNA5/CTLA4/CGA/HLA-DRA/IFNA14/HLA-DQB1/TG
Type II diabetes mellitus	Type II diabetes mellitus	Type II diabetes mellitus	47	-0.472222	-1.5944	0.00753984798853929	0.00753984798853929	0.0105427568103692	6787	tags=43%, list=18%, signal=35%	SOCS3/MAFA/HK2/IRS2/MAPK9/SOCS2/MAPK8/PRKCE/SOCS4/PIK3CG/CACNA1C/IRS1/HK1/PIK3CB/PIK3R3/CACNA1D/MAPK1/PIK3R1/PIK3CA/MTOR
Non-small cell lung cancer	Non-small cell lung cancer	Non-small cell lung cancer	54	-0.441595	-1.51936	0.00769919557593777	0.00769919557593777	0.010607250870874	2793	tags=48%, list=7%, signal=45%	TGFA/RAF1/CCND1/RARB/NRAS/RASSF5/PIK3CG/PLCG2/PIK3CB/CDK6/PRKCB/PIK3R3/SOS1/MAPK1/RB1/PIK3R1/STK4/PIK3CA/KRAS/PDPK1/BRAF/EGFR/SOS2/PRKCA/AKT3/FOXO3
N-Glycan biosynthesis	N-Glycan biosynthesis	N-Glycan biosynthesis	46	0.482878700061955	1.57305418486435	0.0080723018554431	0.0080723018554431	0.0109341066711884	3046	tags=35%, list=8%, signal=32%	DPM2/ALG3/DPM3/DAD1/DPAGT1/ALG1/MAN1B1/RPN1/MGAT4B/DOLPP1/B4GALT3/RPN2/ALG12/B4GALT2/ALG14/MOGS
Metabolism of xenobiotics by cytochrome P450	Metabolism of xenobiotics by cytochrome P450	Metabolism of xenobiotics by cytochrome P450	69	0.427700929507925	1.50583644807981	0.00816986622060706	0.00816986622060706	0.0109341066711884	7785	tags=30%, list=20%, signal=24%	GSTK1/GSTP1/GSTZ1/MGST2/MGST3/GSTO1/MGST1/GSTM4/DHDH/GSTT2/CYP2E1/GSTM2/CYP2S1/UGT2B15/ALDH3B1/AKR1C3/UGT2A3/ALDH3A1/CYP2C9/AKR1C2/GSTM1
GnRH signaling pathway	GnRH signaling pathway	GnRH signaling pathway	101	-0.387934	-1.49531	0.00847707340070112	0.00847707340070112	0.0111854637903988	6004	tags=37%, list=16%, signal=31%	RAF1/MMP2/MAP2K4/MAPK9/PRKACB/CALM1/PRKACA/HBEGF/CAMK2D/NRAS/PLA2G12A/MAPK8/MAP2K6/MAP3K2/PLA2G4A/PLD1/PRKX/CACNA1C/MAP3K1/GNAQ/PRKCB/MAP3K4/PLCB1/CACNA1D/SOS1/MAPK14/PLCB4/ITPR2/MAPK1/ADCY1/ADCY9/MAP3K3/KRAS/EGFR/SOS2/PRKCA/ITPR1
Adipocytokine signaling pathway	Adipocytokine signaling pathway	Adipocytokine signaling pathway	67	-0.406238	-1.43908	0.00880860256491292	0.00880860256491292	0.011461485793527	6787	tags=45%, list=18%, signal=37%	SOCS3/PRKAG2/PRKCQ/RELA/IRS2/MAPK9/ACSL5/PRKAB2/ACSL1/PRKAA2/NFKB1/CAMKK2/MAPK8/CD36/PPARGC1A/CPT1A/ACACB/JAK2/IRS1/CHUK/ADIPOR2/ACSL3/ACSL4/LEPR/PRKAA1/MTOR/STAT3/PPARA/AKT3/PTPN11
Gap junction	Gap junction	Gap junction	89	-0.393735	-1.48288	0.0099518327559456	0.0099518327559456	0.0127716382880917	6004	tags=35%, list=16%, signal=29%	RAF1/TUBB1/PRKACB/TUBA3D/PRKACA/PDGFD/NRAS/GNAI3/MAP3K2/GNAI1/PRKG2/PRKX/GUCY1A1/GNAQ/PRKCB/PDGFRA/PLCB1/GJA1/SOS1/PLCB4/ITPR2/MAPK1/ADCY1/ADCY9/KRAS/PRKG1/EGFR/SOS2/PRKCA/TJP1/ITPR1
Melanoma	Melanoma	Melanoma	71	-0.396152	-1.42501	0.010576960554978	0.010576960554978	0.0133904621535283	7164	tags=44%, list=19%, signal=36%	FGF14/FGF12/CDKN1A/FGF23/RAF1/MET/CDH1/FGFR1/CCND1/FGF10/PDGFD/PTEN/NRAS/HGF/FGF7/PIK3CG/PIK3CB/CDK6/PDGFRA/PIK3R3/MITF/MAPK1/FGF2/RB1/PIK3R1/PIK3CA/KRAS/IGF1R/BRAF/EGFR/AKT3
Vibrio cholerae infection	Vibrio cholerae infection	Vibrio cholerae infection	54	0.448104594595633	1.5069611648934	0.0108232703564223	0.0108232703564223	0.013519593848724	4017	tags=33%, list=10%, signal=30%	SEC61B/ATP6V0B/KDELR1/ATP6V0E1/ATP6V1F/TCIRG1/ACTB/ARF1/ATP6V0E2/ACTG1/ATP6AP1/ATP6V0D1/ATP6V1C2/ATP6V0C/ATP6V1E1/ATP6V1G1/ATP6V1H/KDELR3
Systemic lupus erythematosus	Systemic lupus erythematosus	Systemic lupus erythematosus	133	0.373230944729881	1.46913685819424	0.0110989538224338	0.0110989538224338	0.0136815358752993	10258	tags=44%, list=27%, signal=33%	H2AZ1/HLA-DMA/H2AJ/C1QA/H2BC12/H3-3A/HLA-DPB1/C8G/C1QB/FCGR1A/H2AX/H2AC18/H2AC19/HLA-DRB1/SNRPB/HLA-DOB/CD40/HLA-DMB/C1QC/H2AB2/H2AB3/H2AB1/H2AC17/SNRPD3/H4C14/SNRPD1/MACROH2A1/H4C15/H2BC8/H2AC8/HLA-DQA1/FCGR2B/H2BC17/H2AC14/HLA-DRB5/H3C4/H2AC16/H2BC5/H2AC13/TNF/H2AC12/H4C11/H2AC20/H2BC1/H2BC21/H2BW1/H2BC9/H3-5/H3C8/H3C3/H2BC6/H3C7/H3C11/ELANE/H3C1/H2AC7/H4C12/HLA-DRA/MACROH2A2
Terpenoid backbone biosynthesis	Terpenoid backbone biosynthesis	Terpenoid backbone biosynthesis	15	0.65386076781409	1.67691595491632	0.0121425663198688	0.0121425663198688	0.0145946548860581	3749	tags=47%, list=10%, signal=42%	PMVK/MVD/PDSS1/MVK/ACAT2/FDPS/IDI2
Vasopressin-regulated water reabsorption	Vasopressin-regulated water reabsorption	Vasopressin-regulated water reabsorption	44	-0.462767	-1.55708	0.012151280079291	0.012151280079291	0.0145946548860581	6010	tags=45%, list=16%, signal=38%	DCTN6/AQP4/PRKACB/PRKACA/DYNC2H1/DCTN4/CREB5/DCTN5/PRKX/NSF/RAB5B/DCTN1/RAB5A/RAB11A/DYNC1LI2/ADCY9/CREB1/DYNC1LI1/CREB3L2/DYNC1H1
Nucleotide excision repair	Nucleotide excision repair	Nucleotide excision repair	44	0.464561491233734	1.49997997547331	0.0127914374864725	0.0127914374864725	0.0151690597774291	4252	tags=41%, list=11%, signal=36%	POLD4/POLE4/RBX1/POLD1/RAD23A/RFC4/PCNA/DDB2/GTF2H4/ERCC2/POLD2/RFC2/RFC5/ERCC1/RPA3/GTF2H5/RPA2/LIG1
RNA polymerase	RNA polymerase	RNA polymerase	29	0.534388072391354	1.60430687541118	0.0136820430890546	0.0136820430890546	0.0160223925648139	5744	tags=59%, list=15%, signal=50%	POLR2G/POLR1H/POLR2H/POLR2F/POLR3K/POLR3GL/POLR2I/POLR2E/POLR1C/POLR1D/POLR2L/POLR2J/POLR2K/POLR2J2/POLR3H/POLR3F/POLR2C
mTOR signaling pathway	mTOR signaling pathway	mTOR signaling pathway	52	-0.435274	-1.49148	0.0149341119865752	0.0149341119865752	0.0172727221157271	5479	tags=48%, list=14%, signal=41%	VEGFD/EIF4E/RICTOR/TSC1/RPS6KB1/PRKAA2/ULK2/HIF1A/PIK3CG/PIK3CB/PIK3R3/CAB39/MAPK1/RPS6KA2/PIK3R1/CAB39L/RPTOR/PIK3CA/PRKAA1/PDPK1/EIF4B/BRAF/MTOR/RPS6KA3/AKT3
Glycolysis / Gluconeogenesis	Glycolysis / Gluconeogenesis	Glycolysis / Gluconeogenesis	62	0.428265364559491	1.4812389473728	0.0154531534059869	0.0154531534059869	0.0176550789875845	7361	tags=40%, list=19%, signal=33%	AKR1A1/TPI1/ALDOA/PFKL/ENO3/ENO1/PGAM4/PKLR/ENO2/GALM/GAPDH/GPI/HK3/PCK2/ACSS1/FBP1/ALDOC/ALDH3B1/GCK/PGAM1/PDHB/ACSS2/PDHA2/ALDH3A1/PFKP
Pyruvate metabolism	Pyruvate metabolism	Pyruvate metabolism	40	0.472823937290059	1.51256303009727	0.0170530435052454	0.0170530435052454	0.0192482038296365	7088	tags=48%, list=18%, signal=39%	HAGHL/MDH1/GRHPR/MDH2/ACAT2/ME3/PKLR/HAGH/LDHD/AKR1B1/PCK2/ACSS1/PC/ACYP1/ACYP2/ACOT12/PDHB/ACSS2/PDHA2
Cell adhesion molecules (CAMs)	Cell adhesion molecules (CAMs)	Cell adhesion molecules (CAMs)	131	-0.336751	-1.32908	0.0218319295335248	0.0218319295335248	0.0242852839629288	8532	tags=39%, list=22%, signal=30%	ITGAM/NLGN1/ICAM1/NECTIN1/PTPRF/CLDN11/CD226/NRCAM/HLA-E/MPZL1/CD274/CLDN18/NLGN3/SPN/PVR/SDC2/CNTNAP2/ITGB8/CD34/CDH1/NEGR1/ITGA4/NCAM1/F11R/ALCAM/PDCD1LG2/NLGN4X/SELE/VCAM1/CLDN20/CADM1/VCAN/SELL/OCLN/NCAM2/NFASC/NECTIN3/ITGA9/PTPRC/CDH5/JAM2/JAM3/SELP/CNTN1/ITGAV/ITGA8/ITGA6/NEO1/ITGB1/PTPRM/GLG1
Arachidonic acid metabolism	Arachidonic acid metabolism	Arachidonic acid metabolism	58	0.420692638125181	1.42768915171453	0.0220341200000731	0.0220341200000731	0.0242852839629288	8029	tags=38%, list=21%, signal=30%	CBR1/GPX4/PTGES2/GPX1/CBR3/JMJD7-PLA2G4B/GGT1/PLA2G4B/PLA2G6/LTC4S/GGT7/GGT5/CYP2E1/PLA2G10/PLA2G3/GPX7/PLA2G2D/AKR1C3/CYP2C9/CYP2J2/PLA2G2F/GGT6
Arginine and proline metabolism	Arginine and proline metabolism	Arginine and proline metabolism	54	0.420836713965551	1.41526016996037	0.0259637228571047	0.0259637228571047	0.0277363005878239	5958	tags=39%, list=15%, signal=33%	ACY1/SAT2/GAMT/SRM/PYCR2/PYCR3/ASL/PYCR1/SMS/CKB/GOT2/ALDH4A1/NAGS/GOT1/PRODH/ASS1/SAT1/AOC1/CKMT1B/CKMT1A/AGMAT
Fc epsilon RI signaling pathway	Fc epsilon RI signaling pathway	Fc epsilon RI signaling pathway	79	-0.372857	-1.37196	0.025997872912448	0.025997872912448	0.0277363005878239	4493	tags=33%, list=12%, signal=29%	SYK/LYN/NRAS/PLA2G12A/MAPK8/FYN/MAP2K6/PRKCE/PLA2G4A/PIK3CG/PLCG2/PIK3CB/MS4A2/PRKCB/PIK3R3/SOS1/MAPK14/MAPK1/PIK3R1/PIK3CA/KRAS/PDPK1/SOS2/PRKCA/GAB2/AKT3
B cell receptor signaling pathway	B cell receptor signaling pathway	B cell receptor signaling pathway	75	-0.379306	-1.37627	0.0260534239229447	0.0260534239229447	0.0277363005878239	6086	tags=37%, list=16%, signal=32%	CHP1/RELA/RAF1/PPP3CB/PPP3R1/SYK/LYN/NRAS/NFKB1/NFATC2/PIK3AP1/MALT1/PIK3CG/PLCG2/PIK3CB/CHUK/PRKCB/PIK3R3/SOS1/MAPK1/PIK3R1/PIK3CA/PPP3CA/NFAT5/KRAS/SOS2/GSK3B/AKT3
Pentose phosphate pathway	Pentose phosphate pathway	Pentose phosphate pathway	27	0.519022741606003	1.52463859610062	0.0279247336580724	0.0279247336580724	0.0293944564821815	4744	tags=41%, list=12%, signal=36%	PGLS/TALDO1/ALDOA/TKT/PFKL/RPIA/GPI/G6PD/FBP1/ALDOC/PGD
Folate biosynthesis	Folate biosynthesis	Folate biosynthesis	11	0.69726733513974	1.63194846457866	0.0282687850612966	0.0282687850612966	0.029425986788952	6553	tags=45%, list=17%, signal=38%	FPGS/PTS/SPR/QDPR/GGH
Propanoate metabolism	Propanoate metabolism	Propanoate metabolism	32	-0.46198	-1.4672	0.031323980295722	0.031323980295722	0.0322479380719405	7734	tags=56%, list=20%, signal=45%	LDHAL6B/MLYCD/ALDH3A2/ACSS3/ALDH7A1/EHHADH/PCCB/PCCA/ACADM/HADHA/SUCLA2/ACACB/LDHAL6A/ABAT/SUCLG2/MMUT/ALDH6A1/ACACA
Intestinal immune network for IgA production	Intestinal immune network for IgA production	Intestinal immune network for IgA production	46	0.430987538124143	1.40401046967609	0.0360716973021192	0.0360716973021192	0.0367320487401443	7526	tags=33%, list=20%, signal=26%	HLA-DMA/IL15/HLA-DPB1/HLA-DRB1/CCR10/TNFSF13/HLA-DOB/CD40/LTBR/HLA-DMB/CCL25/HLA-DQA1/TNFRSF17/HLA-DRB5/AICDA
Oocyte meiosis	Oocyte meiosis	Oocyte meiosis	113	-0.33831	-1.31211	0.0407189957256191	0.0407189957256191	0.0410185695481618	5571	tags=31%, list=14%, signal=27%	PPP3CB/PPP3R1/PRKACB/CALM1/SKP1P2/PRKACA/YWHAQ/CAMK2D/YWHAE/YWHAZ/PPP1CB/PPP2R5E/PRKX/PPP2R1B/PGR/BTRC/ITPR2/MAPK1/ADCY1/ADCY9/ANAPC1/YWHAG/PPP2R5C/RPS6KA2/SMC3/AR/CUL1/CDC27/PPP3CA/IGF1R/FBXW11/SLK/RPS6KA3/ITPR1/SMC1A
Type I diabetes mellitus	Type I diabetes mellitus	Type I diabetes mellitus	41	0.442534654782439	1.42267298411099	0.0412102670364271	0.0412102670364271	0.0410718226902801	9106	tags=44%, list=24%, signal=34%	HLA-DMA/HLA-A/HLA-F/HLA-DPB1/HLA-B/HLA-DRB1/HLA-DOB/HLA-DMB/HLA-C/IL12A/HLA-G/HLA-DQA1/HLA-DRB5/IL12B/TNF/GAD2/ICA1/INS
Natural killer cell mediated cytotoxicity	Natural killer cell mediated cytotoxicity	Natural killer cell mediated cytotoxicity	132	-0.318465	-1.25565	0.0463397072020176	0.0463397072020176	0.0452161331162959	6692	tags=30%, list=17%, signal=25%	SHC1/FAS/IFNAR2/LCP2/IFNGR1/CHP1/SHC3/RAF1/ULBP1/PPP3CB/PPP3R1/KLRC3/KLRD1/NCR1/SYK/TNFRSF10D/NRAS/NFATC2/FYN/PIK3CG/PLCG2/PIK3CB/PRKCB/PIK3R3/TNFRSF10C/SOS1/MAPK1/FCGR3B/PIK3R1/PIK3CA/PPP3CA/NFAT5/KRAS/BRAF/SOS2/PRKCA/TNFRSF10A/IFNAR1/PTPN11
NOD-like receptor signaling pathway	NOD-like receptor signaling pathway	NOD-like receptor signaling pathway	62	-0.379261	-1.32017	0.0465908906402433	0.0465908906402433	0.0452161331162959	6663	tags=40%, list=17%, signal=33%	NLRP3/CASP5/CXCL8/IL6/RELA/BIRC3/MAPK9/IL1B/HSP90AA1/HSP90AB1/CASP8/TNFAIP3/MEFV/NFKB1/MAPK8/CHUK/ERBIN/TRAF6/BIRC2/MAPK14/MAPK1/TAB3/XIAP/TAB2/CARD6
Graft-versus-host disease	Graft-versus-host disease	Graft-versus-host disease	37	0.443670131041139	1.40439843503102	0.0468164794007491	0.0468164794007491	0.0452161331162959	6925	tags=32%, list=18%, signal=27%	HLA-DMA/HLA-A/HLA-F/HLA-DPB1/HLA-B/HLA-DRB1/HLA-DOB/HLA-DMB/HLA-C/HLA-G/HLA-DQA1/HLA-DRB5
