# Supplementary material for: Identification and validation for biomarkers associated with mitochondrial metabolism in chronic obstructive pulmonary disease
Source: Front Med (Lausanne). 2025 Aug 25;12:1612390. doi: 10.3389/fmed.2025.1612390 (PMC12414765; doi:10.3389/fmed.2025.1612390)
Supplement: Supplementary file 7 [file Table_7.xlsx]

## Sheet: GSEA_LCAT_gsea
	ID	Description	setSize	enrichmentScore	NES	pvalue	p.adjust	qvalue	rank	leading_edge	core_enrichment
Ribosome	Ribosome	Ribosome	87	0.700524875587535	2.40494214333255	1e-10	1e-10	9.33317848513101e-09	9266	tags=77%, list=24%, signal=59%	RPS15/RPL18/RPL8/RPL13/UBA52/RPL35/RPS19/FAU/RPL32/RPLP2/RPS9/RPL18A/RPL28/RPLP1/RPL26L1/RPL29/RPL27A/RPL11/RPS20/RPS11/RPL13A/RPS24/RPS16/RPL19/RPL10A/RPL36AL/RPL10/RPS8/RPL7A/RPS10/RPS7/RPL21/RPL36/RPS27A/RPL23A/RPL12/RPS12/RPL27/RPS4Y1/RPL41/RPS17/RPS3/RPL6/RPL26/RPL24/RPL17/RPL31/RPS4X/RPSA/RPS13/RPS2/RPL15/RPL3/RPS23/RPLP0/RPL23/RPL35A/RPS28/RPL9/RPS5/RPS25/MRPL13/RPS15A/RPL34/RPS3A/RPS21/RP…
Oxidative phosphorylation	Oxidative phosphorylation	Oxidative phosphorylation	116	0.598143404649508	2.1359894173845	1.58330706444187e-10	1.58330706444187e-10	9.33317848513101e-09	7759	tags=59%, list=20%, signal=48%	NDUFV1/COX4I2/TCIRG1/NDUFB7/NDUFS3/NDUFS7/NDUFS8/NDUFA11/NDUFA4L2/NDUFB10/ATP5F1D/NDUFA7/COX8A/NDUFB2/NDUFB9/COX4I1/UQCRC1/ATP5MC2/ATP5PD/ATP5MC1/NDUFA2/NDUFC2/COX7A1/COX6B1/ATP6V0B/NDUFA3/ATP6V0E2/NDUFS2/COX6A1/ATP5ME/UQCR10/COX7A2L/ATP6V1B1/NDUFAB1/NDUFS6/NDUFA8/NDUFC1/NDUFS5/UQCRQ/NDUFA6/CYC1/ATP6AP1/NDUFB8/ATP6V1F/ATP5PO/ATP6V0E1/COX7A2/UQCR11/COX7C/ATP5MG/NDUFA10/NDUFA9/ATP6V0D1/NDUFB6/ATP5M…
Parkinson's disease	Parkinson's disease	Parkinson's disease	113	0.587890649940507	2.08650926886974	2.04337067425695e-09	2.04337067425695e-09	8.0300882637466e-08	6611	tags=55%, list=17%, signal=46%	NDUFV1/UBA7/COX4I2/NDUFB7/UBE2J2/NDUFS3/HTRA2/NDUFS7/NDUFS8/NDUFA4L2/NDUFB10/ATP5F1D/NDUFA7/SLC25A4/SEPTIN5/COX8A/NDUFB2/NDUFB9/COX4I1/UQCRC1/ATP5MC2/ATP5PD/ATP5MC1/NDUFA2/NDUFC2/COX7A1/COX6B1/NDUFA3/NDUFS2/COX6A1/UQCR10/COX7A2L/NDUFAB1/NDUFS6/UBE2G2/NDUFA8/NDUFC1/NDUFS5/UQCRQ/NDUFA6/SLC25A6/CYC1/NDUFB8/ATP5PO/UBA1/COX7A2/UQCR11/COX7C/NDUFA10/NDUFA9/CASP9/NDUFB6/PARK7/PINK1/NDUFA4/NDUFV2/ATP5MC3/…
Pathways in cancer	Pathways in cancer	Pathways in cancer	325	-0.345914	-1.63665	9.29149487367501e-07	9.29149487367501e-07	2.73854585750421e-05	5120	tags=32%, list=13%, signal=28%	AR/MAPK9/HSP90AA1/KIT/NKX3-1/FAS/KITLG/IGF1/CSF2RA/CRK/CDKN1B/CCDC6/MECOM/PDGFRA/CTNNB1/CSF1R/MDM2/FLT3/CXCL8/PTGS2/GLI3/MAPK8/HGF/TGFBR2/ITGA6/GRB2/NFKB1/MET/PTEN/TRAF6/CDC42/FGF2/EGFR/ARNT/MTOR/CASP8/FN1/CBLB/CRKL/MLH1/LAMA2/ETS1/PIK3R3/ITGA2/TGFA/FZD5/CTNNA1/FOXO1/CDK6/PRKCA/PIAS1/LAMC1/FGF7/SMAD2/PIK3R1/BRAF/RASSF5/RALBP1/CUL2/CYCS/MAPK1/MSH2/PLCG2/TPM3/E2F3/BRCA2/HSP90B1/BIRC3/STAT1/NRAS/RUN…
Huntington's disease	Huntington's disease	Huntington's disease	172	0.480036790697135	1.78643257716159	2.15695095681302e-06	2.15695095681302e-06	5.08586330869596e-05	7922	tags=54%, list=21%, signal=43%	NDUFV1/COX4I2/POLR2H/NDUFB7/NDUFS3/NDUFS7/NDUFS8/POLR2F/NDUFA4L2/NDUFB10/ATP5F1D/NDUFA7/SLC25A4/POLR2E/POLR2I/COX8A/POLR2G/CLTB/NDUFB2/PLCB3/NDUFB9/COX4I1/UQCRC1/ATP5MC2/ATP5PD/ATP5MC1/NDUFA2/NRF1/NDUFC2/DNAL4/COX7A1/COX6B1/BAX/NDUFA3/CREB3L4/NDUFS2/COX6A1/CREB3/UQCR10/COX7A2L/NDUFAB1/NDUFS6/AP2S1/NDUFA8/NDUFC1/BBC3/POLR2J2/DLG4/NDUFS5/POLR2L/UQCRQ/NDUFA6/SLC25A6/CYC1/HAP1/NDUFB8/DCTN2/ATP5PO/POL…
Jak-STAT signaling pathway	Jak-STAT signaling pathway	Jak-STAT signaling pathway	155	-0.415571	-1.82662	2.65361692661542e-06	2.65361692661542e-06	5.21412448738468e-05	6995	tags=42%, list=18%, signal=34%	PIAS2/IL2RB/SOCS7/SPRED2/MYC/GHR/IL7/IL6/IL7R/IL2/LIF/STAT5B/CCND2/IFNK/IL12B/CRLF2/IL23R/CREBBP/CNTF/PRLR/LEPR/IFNG/OSM/IL10/IL3/CSF2RA/IL21/STAT4/IFNAR2/IFNGR1/SPRY3/IL5/IL19/IL10RA/GRB2/STAM2/IL2RA/CBLB/SPRED1/PIK3R3/IL12RB2/CSF2RB/STAM/PIAS1/OSMR/PIK3R1/IL6R/STAT1/EP300/IL13RA1/AKT3/STAT3/JAK2/SOCS5/PIK3CA/IL6ST/SOS1/SOS2/CBL/PTPN11/JAK1/SOCS4/PIK3CB/IFNAR1/PIK3CG
T cell receptor signaling pathway	T cell receptor signaling pathway	T cell receptor signaling pathway	108	-0.454801	-1.88325	1.48858407907569e-05	1.48858407907569e-05	0.000250708897528538	5691	tags=47%, list=15%, signal=40%	MAP2K1/PPP3CB/CTLA4/IFNG/MAPK9/IL10/CD40LG/BCL10/CD8A/GRAP2/IL5/PAK3/MAP3K7/GRB2/NFKB1/PRKCQ/CDC42/PDPK1/NFATC2/CBLB/ITK/PIK3R3/NCK1/PPP3R1/PIK3R1/PAK1/ICOS/CD3G/MAPK1/LCP2/RASGRP1/TEC/NFAT5/NRAS/CD28/DLG1/AKT3/PPP3CA/MAPK14/GSK3B/PIK3CA/SOS1/MALT1/SOS2/CBL/CHUK/PIK3CB/KRAS/PTPRC/PIK3CG/PAK2
Apoptosis	Apoptosis	Apoptosis	87	-0.470664	-1.87728	4.01188946257131e-05	4.01188946257131e-05	0.000591225815536825	2811	tags=34%, list=7%, signal=32%	NFKB1/CASP8/PIK3R3/IRAK3/PPP3R1/CSF2RB/IL1R1/PIK3R1/PRKX/CYCS/TNFRSF10C/TNFRSF10A/BIRC3/IL1RAP/ENDOD1/BIRC2/AKT3/PPP3CA/CASP3/PRKACB/PIK3CA/APAF1/ATM/XIAP/BCL2/PRKAR1A/CHUK/PRKAR2A/PIK3CB/PIK3CG
Chemokine signaling pathway	Chemokine signaling pathway	Chemokine signaling pathway	187	-0.368071	-1.64065	7.67174154975988e-05	7.67174154975988e-05	0.00100495327903287	6398	tags=37%, list=17%, signal=31%	CXCL10/CXCR6/CXCL11/PLCB1/PREX1/ELMO1/STAT5B/ADCY1/MAP2K1/XCR1/CXCL13/GNB1/CXCL9/CCL7/CCL8/CRK/CXCR4/RAP1A/GNB5/GNGT2/CCR5/CXCL8/CCR8/CCR2/GRB2/NFKB1/CDC42/GNG2/CCR6/CRKL/ITK/PIK3R3/CXCR1/CCR1/PIK3R1/BRAF/PAK1/PRKX/CCR4/CXCR2/CCR3/MAPK1/GNG12/STAT1/NRAS/RAP1B/FOXO3/WASL/AKT3/TIAM1/GRK3/GNAI3/PRKCB/STAT3/JAK2/DOCK2/GSK3B/PRKACB/PIK3CA/SOS1/ROCK2/SOS2/CHUK/PIK3CB/LYN/KRAS/ROCK1/PIK3CG/GNB4
Ubiquitin mediated proteolysis	Ubiquitin mediated proteolysis	Ubiquitin mediated proteolysis	135	-0.396028	-1.71218	0.000121906394081456	0.000121906394081456	0.00132009628718131	4484	tags=38%, list=12%, signal=34%	COP1/BTRC/MID1/FBXW7/CDC23/MDM2/UBE4B/ANAPC10/TRAF6/NEDD4/UBE2R2/CUL4B/UBE2G1/TRIM37/DDB1/UBE2Q2/UBE2D1/CBLB/HERC2/RCHY1/PIAS1/CUL2/KLHL9/UBA6/BIRC3/CUL5/UBE2H/UBE2D3/UBE4A/BIRC2/FBXW11/ANAPC1/MAP3K1/UBE3C/UBR5/UBE2K/HUWE1/HERC1/CUL1/CDC27/HERC3/BIRC6/UBE2W/XIAP/CUL3/ITCH/UBE2J1/CBL/UBE3A/WWP1/TRIP12
Base excision repair	Base excision repair	Base excision repair	33	0.651190347912842	1.90365	0.000123169698223614	0.000123169698223614	0.00132009628718131	5606	tags=61%, list=15%, signal=52%	NEIL1/MUTYH/NTHL1/PARP3/POLL/MPG/POLD4/POLD1/SMUG1/POLE4/POLD2/XRCC1/OGG1/POLE/APEX2/LIG1/NEIL2/PARP2/APEX1/UNG
Pancreatic cancer	Pancreatic cancer	Pancreatic cancer	70	-0.461089	-1.76631	0.000180149151780489	0.000180149151780489	0.00176988640345744	3717	tags=41%, list=10%, signal=38%	MAPK8/TGFBR2/NFKB1/CDC42/EGFR/PIK3R3/TGFA/CDK6/SMAD2/PIK3R1/BRAF/RALBP1/MAPK1/ARHGEF6/E2F3/BRCA2/STAT1/RALB/AKT3/STAT3/PLD1/PIK3CA/TGFBR1/JAK1/CHUK/PIK3CB/KRAS/RB1/PIK3CG
Regulation of actin cytoskeleton	Regulation of actin cytoskeleton	Regulation of actin cytoskeleton	211	-0.34052	-1.51734	0.000214084442648578	0.000214084442648578	0.00189452999619867	5764	tags=34%, list=15%, signal=29%	ENAH/DIAPH3/MAP2K1/MYH10/WASF2/ITGB6/ARPC5/PDGFC/MRAS/DOCK1/CRK/PPP1CC/ITGA9/CYFIP1/ITGB3/PDGFRA/PDGFD/ARPC2/PPP1R12A/SCIN/F2R/PAK3/RDX/ITGA6/ITGB8/CDC42/FGF2/SSH1/EGFR/ARHGAP35/MSN/FN1/CRKL/ARHGEF12/PIK3R3/ITGA2/NCKAP1/PPP1CB/GNA12/FGF7/PIK3R1/BRAF/PAK1/MAPK1/ARHGEF6/DIAPH1/GNG12/CYFIP2/NRAS/ITGA4/SSH2/WASL/TIAM1/ITGB1/APC/NCKAP1L/PIK3CA/PIP4K2A/SOS1/ITGAV/ROCK2/GNA13/PIKFYVE/SOS2/DIAPH2/PIK3CB/…
Leishmania infection	Leishmania infection	Leishmania infection	70	-0.458211	-1.75528	0.000231158614162438	0.000231158614162438	0.00189452999619867	6614	tags=46%, list=17%, signal=38%	IL1A/ITGB2/FCGR3A/HLA-DRA/IL12B/IFNG/FCGR2C/IL10/HLA-DOA/IFNGR1/NCF2/HLA-DPA1/IL1B/C3/PTGS2/MAP3K7/TLR2/NFKB1/TRAF6/FCGR2A/MAPK1/STAT1/ITGA4/ITGB1/FCGR3B/PRKCB/JAK2/MAPK14/CR1/JAK1/TAB2/TLR4
Toll-like receptor signaling pathway	Toll-like receptor signaling pathway	Toll-like receptor signaling pathway	102	-0.426903	-1.75882	0.000242429487062623	0.000242429487062623	0.00189452999619867	6438	tags=45%, list=17%, signal=38%	MAP3K8/TIRAP/IL6/CXCL10/CXCL11/TRAF3/IL12B/MAP2K1/SPP1/CXCL9/MAPK9/IFNAR2/IL1B/MAP2K4/CXCL8/MAPK8/MAP3K7/TLR2/NFKB1/TRAF6/LY96/CD80/TLR5/CASP8/PIK3R3/PIK3R1/MAPK1/MAP2K6/CD86/TICAM2/STAT1/TLR8/TLR7/AKT3/MAPK14/PIK3CA/TLR6/TBK1/TLR3/TAB2/CHUK/PIK3CB/TLR4/IFNAR1/PIK3CG/TLR1
Cytokine-cytokine receptor interaction	Cytokine-cytokine receptor interaction	Cytokine-cytokine receptor interaction	263	-0.329269	-1.50866	0.000257114785198391	0.000257114785198391	0.00189452999619867	8743	tags=42%, list=23%, signal=33%	CCL1/TNFRSF13B/IFNA8/CCR7/TNFSF9/BMP2/XCL2/CCL4/CCL20/ACVR1B/CCL18/CCL4L2/CCL13/XCL1/IL13/ACVR2B/IL17A/IL22/LTA/EGF/IL2RB/TNFSF11/GHR/TNFRSF21/IL7/IL1A/KDR/IL6/CXCL10/IL7R/CXCR6/CXCL11/IL2/LIF/IFNK/IL12B/CRLF2/IL23R/CNTF/PRLR/XCR1/LEPR/CXCL13/IFNG/CXCL9/OSM/IL17RA/TNFSF18/CCL7/CCL8/PDGFC/IL10/CD40LG/KIT/IL1R2/FAS/TNFRSF1B/KITLG/IL3/CSF2RA/CXCR4/IL21/IFNAR2/ACVR1/IFNGR1/TNFRSF13C/PLEKHO2/IL1B/TNFR…
O-Glycan biosynthesis	O-Glycan biosynthesis	O-Glycan biosynthesis	30	-0.612709	-1.96899	0.000288492613469251	0.000288492613469251	0.00200069180857933	7680	tags=53%, list=20%, signal=43%	C1GALT1C1/B3GNT6/GALNT13/GALNT15/GALNT5/GALNT3/GALNT10/GCNT4/GALNT2/C1GALT1/B4GALT5/ST3GAL1/GALNT4/GALNT7/GCNT1/GALNT1
Alzheimer's disease	Alzheimer's disease	Alzheimer's disease	157	0.435453713520363	1.61203878283795	0.00031246903178995	0.00031246903178995	0.00204247254052201	6394	tags=41%, list=17%, signal=34%	NDUFV1/COX4I2/BAD/NDUFB7/MAPK3/NDUFS3/NDUFS7/NDUFS8/NDUFA4L2/NDUFB10/ATP5F1D/NDUFA7/ATP2A1/COX8A/NDUFB2/PLCB3/NDUFB9/COX4I1/UQCRC1/ATP5MC2/ATP5PD/ATP5MC1/NDUFA2/NDUFC2/HSD17B10/COX7A1/COX6B1/CAPN1/NDUFA3/NDUFS2/COX6A1/PSENEN/UQCR10/APBB1/COX7A2L/PSEN2/NDUFAB1/APH1A/NDUFS6/NDUFA8/NDUFC1/NDUFS5/ITPR3/UQCRQ/CDK5/NDUFA6/CALML6/CYC1/CACNA1F/NDUFB8/ATP5PO/COX7A2/UQCR11/COX7C/NDUFA10/NDUFA9/CASP9/PLCB2/…
B cell receptor signaling pathway	B cell receptor signaling pathway	B cell receptor signaling pathway	75	-0.452216	-1.75167	0.000329166333539485	0.000329166333539485	0.00204247254052201	5728	tags=44%, list=15%, signal=38%	CR2/MAP2K1/PPP3CB/RASGRP3/BLNK/BCL10/BTK/GRB2/NFKB1/DAPP1/NFATC2/PIK3R3/PPP3R1/PIK3R1/MAPK1/PLCG2/NFAT5/NRAS/SYK/AKT3/PPP3CA/PRKCB/GSK3B/PIK3CA/SOS1/MALT1/PIK3AP1/SOS2/CHUK/PIK3CB/LYN/KRAS/PIK3CG
Prostate cancer	Prostate cancer	Prostate cancer	89	-0.43202	-1.72259	0.000406804897658068	0.000406804897658068	0.00239800781777388	5903	tags=49%, list=15%, signal=42%	CREB5/MAP2K1/CREBBP/HSP90AB1/CDKN1A/AR/PDGFC/HSP90AA1/NKX3-1/IGF1/CDKN1B/PDGFRA/CTNNB1/PDGFD/MDM2/GRB2/NFKB1/PTEN/PDPK1/EGFR/MTOR/PIK3R3/TGFA/FOXO1/PIK3R1/BRAF/MAPK1/E2F3/HSP90B1/NRAS/EP300/AKT3/GSK3B/PIK3CA/SOS1/CREB1/CREB3L2/SOS2/BCL2/CHUK/PIK3CB/KRAS/RB1/PIK3CG
Renal cell carcinoma	Renal cell carcinoma	Renal cell carcinoma	70	-0.436893	-1.67362	0.000719508133923988	0.000719508133923988	0.00385955376145609	3719	tags=41%, list=10%, signal=38%	PAK3/HGF/GRB2/MET/CDC42/ARNT/CRKL/ETS1/PIK3R3/TGFA/PIK3R1/BRAF/PAK1/CUL2/MAPK1/NRAS/RAP1B/EP300/AKT3/PIK3CA/SOS1/SOS2/HIF1A/PTPN11/PIK3CB/KRAS/EGLN1/PIK3CG/PAK2
Endocytosis	Endocytosis	Endocytosis	181	-0.343057	-1.52621	0.000720220300128859	0.000720220300128859	0.00385955376145609	4321	tags=34%, list=11%, signal=30%	RBSN/PDCD6IP/PDGFRA/RNF41/CSF1R/VPS36/CCR5/MDM2/RAB11A/F2R/ARFGAP3/ASAP2/FLT1/MET/TRAF6/CDC42/NEDD4/EGFR/STAM2/PRKCI/ARAP2/IL2RA/CBLB/HSPA8/DAB2/CXCR1/GIT2/STAM/EHD4/CHMP1B/ASAP1/CXCR2/RAB5A/CHMP3/SMAP2/VPS37A/VTA1/PSD3/TFRC/EPS15/VPS4B/GRK3/DNM1L/CHMP2B/RAB31/RAB11FIP2/ARF6/PLD1/SH3KBP1/RAB22A/PIKFYVE/AP2B1/ITCH/CBL/ACAP2/SH3GLB1/EEA1/USP8/WWP1/RABEP1/CLTC
ErbB signaling pathway	ErbB signaling pathway	ErbB signaling pathway	87	-0.411656	-1.64192	0.00108189894938308	0.00108189894938308	0.00535158510628092	5978	tags=49%, list=16%, signal=42%	STAT5B/NRG1/ERBB4/MAP2K1/CDKN1A/MAPK9/HBEGF/CRK/AREG/CDKN1B/MAP2K4/EREG/PAK3/MAPK8/GRB2/EGFR/MTOR/CBLB/CRKL/PIK3R3/TGFA/NCK1/PRKCA/PIK3R1/BRAF/PAK1/RPS6KB1/MAPK1/ABL2/PLCG2/NRAS/AKT3/PRKCB/CAMK2D/GSK3B/PIK3CA/SOS1/SOS2/CBL/PIK3CB/KRAS/PIK3CG/PAK2
Colorectal cancer	Colorectal cancer	Colorectal cancer	62	-0.452354	-1.7056	0.00108942982520719	0.00108942982520719	0.00535158510628092	4033	tags=39%, list=10%, signal=35%	CTNNB1/MAPK8/TGFBR2/MLH1/PIK3R3/SMAD2/PIK3R1/BRAF/CYCS/MAPK1/MSH2/AKT3/APC/CASP3/GSK3B/PIK3CA/TGFBR1/MSH6/MSH3/BCL2/APPL1/PIK3CB/KRAS/PIK3CG
MAPK signaling pathway	MAPK signaling pathway	MAPK signaling pathway	267	-0.306219	-1.40229	0.00118062841166493	0.00118062841166493	0.00556759503606198	5045	tags=29%, list=13%, signal=25%	MAPK9/IL1R2/FAS/DUSP4/MRAS/CRK/PLA2G12B/RAP1A/MECOM/IL1B/MAP2K4/PDGFRA/MAPK8/MAP3K7/TGFBR2/GRB2/NFKB1/TRAF6/MAP3K13/CDC42/FGF2/EGFR/RASGRF2/NFATC2/CRKL/RASA2/PLA2G12A/DUSP3/HSPA8/PPM1A/PRKCA/PPP3R1/IL1R1/GNA12/FGF7/STK3/BRAF/PAK1/PRKX/PPM1B/ATF2/DUSP16/MAPK1/MAP2K6/MAP3K20/RPS6KA5/RASGRP1/GNG12/MAP4K4/NRAS/RAP1B/AKT3/PPP3CA/PRKCB/RAPGEF2/STK4/MAPK14/CASP3/MAP3K1/PRKACB/SOS1/TAOK3/MEF2C/TGFBR1/PLA…
Neurotrophin signaling pathway	Neurotrophin signaling pathway	Neurotrophin signaling pathway	126	-0.371097	-1.59309	0.00171056001582286	0.00171056001582286	0.00762211942374665	5045	tags=37%, list=13%, signal=33%	MAPK9/PRDM4/CRK/RAP1A/CAMK4/YWHAB/RIPK2/SORT1/MAPK8/GRB2/NFKB1/TRAF6/CDC42/PDPK1/CRKL/PIK3R3/IRAK3/YWHAQ/PIK3R1/BRAF/SH2B3/MAPK1/PLCG2/RPS6KA5/NRAS/RAP1B/FOXO3/AKT3/KIDINS220/FRS2/MAPK14/PSEN1/YWHAZ/CAMK2D/MAP3K1/GSK3B/PIK3CA/SOS1/YWHAG/SOS2/PTPN11/RPS6KA3/BCL2/PIK3CB/MAP3K5/KRAS/PIK3CG
Natural killer cell mediated cytotoxicity	Natural killer cell mediated cytotoxicity	Natural killer cell mediated cytotoxicity	132	-0.356327	-1.53442	0.00174560145731341	0.00174560145731341	0.00762211942374665	5906	tags=29%, list=15%, signal=24%	KLRC2/MAP2K1/PPP3CB/IFNG/FAS/IFNAR2/IFNGR1/CD48/SH2D1A/KLRC3/GRB2/NFATC2/PIK3R3/PRKCA/PPP3R1/PIK3R1/BRAF/PAK1/MAPK1/TNFRSF10C/LCP2/PLCG2/TNFRSF10A/NFAT5/NRAS/SYK/FCGR3B/PPP3CA/PRKCB/CASP3/PIK3CA/SOS1/SOS2/PTPN11/PIK3CB/KRAS/IFNAR1/PIK3CG
Focal adhesion	Focal adhesion	Focal adhesion	198	-0.321858	-1.44722	0.00205267495843708	0.00205267495843708	0.00864284193026139	5955	tags=36%, list=15%, signal=31%	COL6A3/CCND2/MAP2K1/PARVA/SPP1/COL11A1/COL6A6/VWF/ITGB6/PDGFC/MAPK9/DOCK1/IGF1/THBS1/CRK/PPP1CC/RAP1A/ITGA9/ITGB3/PDGFRA/CTNNB1/PDGFD/PPP1R12A/PAK3/MAPK8/FLT1/HGF/ITGA6/GRB2/MET/PTEN/TLN2/ITGB8/CDC42/PDPK1/EGFR/ARHGAP35/RELN/FN1/CRKL/LAMA2/PIK3R3/ITGA2/PPP1CB/PRKCA/TLN1/ARHGAP5/LAMC1/PIK3R1/BRAF/PAK1/MAPK1/DIAPH1/BIRC3/ITGA4/RAP1B/BIRC2/AKT3/ITGB1/PRKCB/GSK3B/PIK3CA/SOS1/ITGAV/ROCK2/SOS2/XIAP/BCL…
Cell cycle	Cell cycle	Cell cycle	125	-0.362115	-1.54454	0.00228073909383592	0.00228073909383592	0.00927197018183748	5847	tags=34%, list=15%, signal=29%	CCND2/HDAC2/DBF4/CREBBP/YWHAE/E2F5/CDKN1A/CDC7/CDKN1B/MCM4/CDC23/BUB1/BUB1B/YWHAB/MDM2/ANAPC10/TFDP2/CDC14B/CDC25C/CDK6/ORC3/ATR/YWHAQ/SMAD2/MCM6/RBL2/E2F3/RAD21/EP300/STAG1/SMC3/RBL1/YWHAZ/ANAPC1/GSK3B/YWHAG/CUL1/CDC27/ATM/SMC1A/STAG2/RB1/PRKDC
NOD-like receptor signaling pathway	NOD-like receptor signaling pathway	NOD-like receptor signaling pathway	62	-0.432706	-1.63152	0.00281971574727998	0.00281971574727998	0.0110809881998371	5524	tags=47%, list=14%, signal=40%	HSP90AB1/NLRC4/CCL7/CCL8/MAPK9/HSP90AA1/IL1B/RIPK2/CXCL8/MAPK8/MAP3K7/NFKB1/TRAF6/CASP5/MEFV/CASP8/TNFAIP3/NLRP3/MAPK1/CARD6/HSP90B1/BIRC3/BIRC2/ERBIN/TAB3/MAPK14/XIAP/TAB2/CHUK
Chronic myeloid leukemia	Chronic myeloid leukemia	Chronic myeloid leukemia	73	-0.417065	-1.62381	0.00329579778200225	0.00329579778200225	0.0125341036191597	5978	tags=47%, list=16%, signal=39%	STAT5B/HDAC2/MAP2K1/CDKN1A/CRK/CDKN1B/MECOM/MDM2/TGFBR2/GRB2/NFKB1/CBLB/CRKL/PIK3R3/CDK6/GAB2/PIK3R1/BRAF/MAPK1/E2F3/NRAS/RUNX1/AKT3/PIK3CA/SOS1/TGFBR1/SOS2/CBL/PTPN11/CHUK/PIK3CB/KRAS/RB1/PIK3CG
Small cell lung cancer	Small cell lung cancer	Small cell lung cancer	84	-0.393001	-1.55476	0.00400412894991324	0.00400412894991324	0.0147520540259962	3359	tags=33%, list=9%, signal=30%	PTGS2/ITGA6/NFKB1/PTEN/TRAF6/FN1/LAMA2/PIK3R3/ITGA2/CDK6/PIAS1/LAMC1/PIK3R1/CYCS/E2F3/BIRC3/BIRC2/AKT3/ITGB1/PIK3CA/APAF1/ITGAV/XIAP/BCL2/CHUK/PIK3CB/RB1/PIK3CG
Glioma	Glioma	Glioma	65	-0.415102	-1.58284	0.00451199988310387	0.00451199988310387	0.0161194254197012	4136	tags=40%, list=11%, signal=36%	PDGFRA/MDM2/GRB2/PTEN/EGFR/MTOR/PIK3R3/TGFA/CDK6/PRKCA/PIK3R1/BRAF/MAPK1/PLCG2/E2F3/NRAS/AKT3/PRKCB/CAMK2D/PIK3CA/SOS1/SOS2/PIK3CB/KRAS/RB1/PIK3CG
Cardiac muscle contraction	Cardiac muscle contraction	Cardiac muscle contraction	73	0.462804244636122	1.55092381158827	0.00506180259903606	0.00506180259903606	0.0175517613341188	7759	tags=44%, list=20%, signal=35%	COX4I2/CACNB1/TPM2/CACNB3/COX8A/COX4I1/UQCRC1/COX7A1/COX6B1/TNNC1/COX6A1/UQCR10/COX7A2L/UQCRQ/CYC1/CACNA1F/COX7A2/UQCR11/COX7C/TNNT2/CACNA2D4/TNNI3/CACNG4/COX5A/FXYD2/CACNG1/COX6A2/COX6C/TPM1/COX7B/CACNB2/UQCRH
Fc gamma R-mediated phagocytosis	Fc gamma R-mediated phagocytosis	Fc gamma R-mediated phagocytosis	96	-0.360966	-1.46909	0.00594016066285609	0.00594016066285609	0.0200089622327784	5225	tags=36%, list=14%, signal=32%	WASF2/FCGR2C/ARPC5/CRK/MYO10/ARPC2/SCIN/ASAP2/CDC42/CRKL/PIK3R3/PRKCA/FCGR2A/GAB2/PIK3R1/PAK1/ASAP1/RPS6KB1/MAPK1/PLCG2/WASL/SYK/AKT3/DNM1L/PRKCB/ARF6/DOCK2/PLD1/PIK3CA/PLA2G4A/PIKFYVE/PIK3CB/LYN/PTPRC/PIK3CG
Non-small cell lung cancer	Non-small cell lung cancer	Non-small cell lung cancer	54	-0.446662	-1.64453	0.00678371984837633	0.00678371984837633	0.0222156907315248	3350	tags=46%, list=9%, signal=42%	GRB2/PDPK1/EGFR/PIK3R3/TGFA/CDK6/PRKCA/PIK3R1/BRAF/RASSF5/MAPK1/PLCG2/E2F3/NRAS/FOXO3/AKT3/PRKCB/STK4/PIK3CA/SOS1/SOS2/PIK3CB/KRAS/RB1/PIK3CG
Hematopoietic cell lineage	Hematopoietic cell lineage	Hematopoietic cell lineage	85	-0.370311	-1.46431	0.00736258162982607	0.00736258162982607	0.0230355548305291	7156	tags=41%, list=19%, signal=34%	ITGAM/MME/CD8B/DNTT/IL7/IL1A/IL6/IL7R/MS4A1/HLA-DRA/CD38/CR2/CD5/KIT/IL1R2/KITLG/IL3/CSF2RA/CD2/IL1B/ITGB3/CD8A/CD44/CSF1R/IL5/FLT3/ITGA6/IL2RA/ITGA2/IL1R1/IL6R/CD3G/ITGA4/TFRC/CR1
Insulin signaling pathway	Insulin signaling pathway	Insulin signaling pathway	137	-0.335184	-1.44595	0.0074248529409116	0.0074248529409116	0.0230355548305291	5139	tags=35%, list=13%, signal=30%	EIF4E2/MAPK9/RPTOR/CRK/PPP1CC/RHEB/PRKAG2/HK2/MAPK8/HK1/GRB2/PDPK1/PTPN1/PRKCI/MTOR/RHOQ/PDE3B/CBLB/PDE3A/CRKL/PIK3R3/PYGL/FOXO1/EIF4E/PPP1CB/PRKAA1/PHKB/PIK3R1/BRAF/PRKX/RPS6KB1/MAPK1/ACACA/NRAS/PPP1R3B/AKT3/GSK3B/PRKACB/PIK3CA/SOS1/SOS2/CBL/PRKAR1A/SOCS4/PRKAR2A/PIK3CB/KRAS/PIK3CG
Aldosterone-regulated sodium reabsorption	Aldosterone-regulated sodium reabsorption	Aldosterone-regulated sodium reabsorption	41	-0.460635	-1.59515	0.00783661906683994	0.00783661906683994	0.0236896446824851	5506	tags=37%, list=14%, signal=31%	SGK1/IGF1/HSD11B1/PDPK1/NR3C2/PIK3R3/ATP1A1/PRKCA/PIK3R1/MAPK1/PRKCB/PIK3CA/PIK3CB/KRAS/PIK3CG
Endometrial cancer	Endometrial cancer	Endometrial cancer	52	-0.411344	-1.50213	0.0088324165085114	0.0088324165085114	0.0260323854987704	3350	tags=40%, list=9%, signal=37%	GRB2/PTEN/PDPK1/EGFR/MLH1/PIK3R3/CTNNA1/PIK3R1/BRAF/MAPK1/NRAS/FOXO3/AKT3/APC/GSK3B/PIK3CA/SOS1/SOS2/PIK3CB/KRAS/PIK3CG
Pyrimidine metabolism	Pyrimidine metabolism	Pyrimidine metabolism	98	0.419217811050005	1.46406778135709	0.00969865122199453	0.00969865122199453	0.0277763652256902	5637	tags=39%, list=15%, signal=33%	UCKL1/NME3/TXNRD2/POLR2H/ENTPD6/ITPA/NT5C/POLR2F/POLD4/POLD1/POLR2E/POLR2I/POLR2G/DUT/POLE4/POLR1H/POLD2/DTYMK/NME4/POLR3GL/POLR3H/POLR1D/POLE/POLR1C/POLR2J2/DHODH/NME2/POLR2L/NME1-NME2/POLR2J3/NT5M/POLR3K/UPB1/POLR2J/CAD/UCK1/TYMP/TYMS
Propanoate metabolism	Propanoate metabolism	Propanoate metabolism	32	-0.503192	-1.63859	0.00989533011165214	0.00989533011165214	0.0277763652256902	5083	tags=47%, list=13%, signal=41%	ALDH9A1/LDHB/LDHAL6A/LDHA/PCCA/EHHADH/ABAT/MMUT/SUCLA2/ALDH6A1/HADHA/ACADM/ACACA/PCCB/SUCLG2
Sulfur metabolism	Sulfur metabolism	Sulfur metabolism	13	0.706978485211163	1.68039280607897	0.0102247332077791	0.0102247332077791	0.0280335402514385	4058	tags=54%, list=11%, signal=48%	SULT1A2/SULT1A4/SULT1A3/CHST12/SULT1A1/SULT2B1/SUOX
Metabolism of xenobiotics by cytochrome P450	Metabolism of xenobiotics by cytochrome P450	Metabolism of xenobiotics by cytochrome P450	69	0.444755145440285	1.48702153976737	0.0120220934718046	0.0120220934718046	0.0322123078670362	10572	tags=42%, list=27%, signal=31%	GSTM2/CYP2E1/GSTP1/GSTT2/GSTK1/ALDH3B1/GSTZ1/MGST3/GSTM4/CYP3A5/MGST2/CYP2C8/GSTM1/EPHX1/DHDH/AKR1C1/CYP2S1/GSTM5/GSTO2/ALDH3A1/CYP3A43/CYP2B6/UGT2A3/AKR1C2/GSTA4/CYP3A4/AKR1C3/CYP2F1/GSTO1
Fc epsilon RI signaling pathway	Fc epsilon RI signaling pathway	Fc epsilon RI signaling pathway	79	-0.365052	-1.44659	0.0125080928277244	0.0125080928277244	0.0327697402738044	5045	tags=41%, list=13%, signal=35%	MAPK9/IL3/PLA2G12B/MAP2K4/IL5/BTK/MAPK8/MS4A2/GRB2/PDPK1/PIK3R3/PLA2G12A/PRKCA/GAB2/PIK3R1/MAPK1/MAP2K6/LCP2/PLCG2/NRAS/SYK/AKT3/PRKCB/MAPK14/PIK3CA/SOS1/PLA2G4A/SOS2/PIK3CB/LYN/KRAS/PIK3CG
Oocyte meiosis	Oocyte meiosis	Oocyte meiosis	113	-0.339875	-1.42438	0.0130764167409415	0.0130764167409415	0.0328175134470081	6056	tags=35%, list=16%, signal=30%	PPP2CA/SGO1/ADCY1/MAP2K1/PPP3CB/YWHAE/AR/FBXO5/IGF1/PGR/PPP1CC/BTRC/CDC23/BUB1/YWHAB/PPP2R1B/ANAPC10/CDC25C/PPP1CB/PPP3R1/YWHAQ/PPP2R5E/PRKX/MAPK1/SLK/FBXW11/SMC3/PPP3CA/YWHAZ/CAMK2D/ANAPC1/ITPR1/PRKACB/YWHAG/PPP2R5C/CUL1/CDC27/RPS6KA3/SMC1A/ITPR2
Epithelial cell signaling in Helicobacter pylori infection	Epithelial cell signaling in Helicobacter pylori infection	Epithelial cell signaling in Helicobacter pylori infection	68	-0.366675	-1.40133	0.0130830533518653	0.0130830533518653	0.0328175134470081	5045	tags=35%, list=13%, signal=31%	MAPK9/HBEGF/MAP2K4/CXCL8/MAPK8/NFKB1/MET/CDC42/EGFR/ATP6V0A2/ATP6V1B2/CXCR1/PAK1/CXCR2/PLCG2/ADAM17/ADAM10/MAPK14/CASP3/PTPN11/ATP6V1C1/ATP6V1A/CHUK/LYN
Long-term potentiation	Long-term potentiation	Long-term potentiation	70	-0.370391	-1.41886	0.0149682413150151	0.0149682413150151	0.0367641014754756	6055	tags=39%, list=16%, signal=33%	PLCB1/ADCY1/MAP2K1/CREBBP/PPP3CB/PPP1CC/RAP1A/CAMK4/GNAQ/PPP1R12A/PPP1CB/PRKCA/PPP3R1/BRAF/PRKX/MAPK1/NRAS/RAP1B/EP300/PPP3CA/PRKCB/CAMK2D/ITPR1/PRKACB/RPS6KA3/KRAS/ITPR2
Glycerophospholipid metabolism	Glycerophospholipid metabolism	Glycerophospholipid metabolism	77	0.435525708821188	1.4719053795382	0.0156895541700773	0.0156895541700773	0.0373538469835871	6974	tags=39%, list=18%, signal=32%	LCAT/TAFAZZIN/PLA2G4B/JMJD7-PLA2G4B/PTDSS2/CHKB/PLA2G6/LYPLA2/LPCAT4/DGKQ/DGKZ/PISD/PCYT2/CDIPT/GPAT2/AGPAT2/MBOAT1/PLD2/CHKA/GPAT4/PEMT/PLA2G3/PLA2G10/PGS1/DGKD/AGPAT1/PLPP2/PLA2G15/ACHE/PLA2G1B
Arachidonic acid metabolism	Arachidonic acid metabolism	Arachidonic acid metabolism	58	0.4523493208562	1.47605610954216	0.015842033318932	0.015842033318932	0.0373538469835871	7485	tags=38%, list=19%, signal=31%	PLA2G4B/JMJD7-PLA2G4B/GGT7/PLA2G6/LTC4S/CYP2E1/PTGES2/CBR1/GPX4/GGT1/ALOX12/CBR3/PLA2G3/PLA2G10/GPX7/GPX1/CYP2C8/EPHX2/GPX3/GGT6/PLA2G1B/CYP4A22
RNA degradation	RNA degradation	RNA degradation	54	-0.413578	-1.52272	0.017564991887562	0.017564991887562	0.0402496815395826	3230	tags=35%, list=8%, signal=32%	DCP2/C1D/PNPT1/PARN/DCP1A/PAPOLA/CNOT6/PAPOLG/CNOT4/CNOT7/DDX6/PATL1/XRN1/DIS3/MTREX/HSPA9/XRN2/CNOT1/CNOT6L
Complement and coagulation cascades	Complement and coagulation cascades	Complement and coagulation cascades	69	-0.379818	-1.44929	0.0177940970767491	0.0177940970767491	0.0402496815395826	6159	tags=38%, list=16%, signal=32%	THBD/C4B/A2M/C4A/KNG1/SERPIND1/CD46/CR2/C1S/CFH/CFI/VWF/TFPI/FGA/C3/F2R/C7/C5AR1/C5/C3AR1/FGG/F5/PROS1/F8/F13A1/CR1
Peroxisome	Peroxisome	Peroxisome	78	0.425562351519404	1.44044557507263	0.018094388084982	0.018094388084982	0.0402496815395826	7316	tags=42%, list=19%, signal=34%	PEX10/ABCD4/PEX16/ACOT8/DECR2/PEX11G/PMVK/ECH1/PRDX5/ACOX2/MVK/MPV17/DHRS4/PEX14/GSTK1/PEX6/PEX11B/HMGCL/SLC25A17/PAOX/ECI2/SOD1/ACAA1/IDH2/NOS2/PEX5/PEX11A/EPHX2/AGXT/NUDT19/CRAT/PXMP2/PEX7
Glutathione metabolism	Glutathione metabolism	Glutathione metabolism	49	0.476604082089914	1.49725175098303	0.0193494901486802	0.0193494901486802	0.0422445009093992	6649	tags=41%, list=17%, signal=34%	GSTM2/GGT7/OPLAH/GSTP1/GSS/GPX4/GSTT2/GSTK1/GGT1/GSTZ1/MGST3/SRM/GSTM4/MGST2/IDH2/GPX7/GPX1/GSTM1/GPX3/GGT6
Melanoma	Melanoma	Melanoma	71	-0.366365	-1.40405	0.0209351763617274	0.0209351763617274	0.0448754019619803	5691	tags=38%, list=15%, signal=32%	MAP2K1/CDKN1A/PDGFC/IGF1/PDGFRA/PDGFD/MDM2/HGF/MET/PTEN/FGF2/EGFR/PIK3R3/CDK6/FGF7/PIK3R1/BRAF/MAPK1/E2F3/NRAS/AKT3/MITF/PIK3CA/PIK3CB/KRAS/RB1/PIK3CG
RNA polymerase	RNA polymerase	RNA polymerase	29	0.532934207450641	1.52025844024568	0.0213566380195613	0.0213566380195613	0.0449613431990765	5044	tags=52%, list=13%, signal=45%	POLR2H/POLR2F/POLR2E/POLR2I/POLR2G/POLR1H/POLR3GL/POLR3H/POLR1D/POLR1C/POLR2J2/POLR2L/POLR2J3/POLR3K/POLR2J
Valine, leucine and isoleucine degradation	Valine, leucine and isoleucine degradation	Valine, leucine and isoleucine degradation	44	-0.423287	-1.49172	0.0251792593412335	0.0251792593412335	0.0520789851563832	5915	tags=48%, list=15%, signal=40%	HMGCS1/HADHB/ALDH9A1/MCCC1/AOX1/IL4I1/PCCA/EHHADH/ABAT/AUH/MMUT/MCCC2/ACADSB/ALDH6A1/HADHA/DLD/ACADM/DBT/BCAT1/OXCT1/PCCB
Leukocyte transendothelial migration	Leukocyte transendothelial migration	Leukocyte transendothelial migration	115	-0.317163	-1.31963	0.0287005129351895	0.0287005129351895	0.0583386106849586	4754	tags=27%, list=12%, signal=24%	CXCR4/RAP1A/NCF2/RHOH/CTNNB1/CDC42/ARHGAP35/MSN/ITK/PIK3R3/VCAM1/CTNNA1/PRKCA/ARHGAP5/PIK3R1/RASSF5/PLCG2/CYBB/CLDN20/ITGA4/RAP1B/ITGB1/GNAI3/PRKCB/MAPK14/PIK3CA/ROCK2/PTPN11/PIK3CB/ROCK1/PIK3CG
Acute myeloid leukemia	Acute myeloid leukemia	Acute myeloid leukemia	57	-0.377676	-1.39367	0.0292487021213662	0.0292487021213662	0.058445221009688	3870	tags=35%, list=10%, signal=32%	FLT3/GRB2/NFKB1/MTOR/PIK3R3/PIK3R1/BRAF/RPS6KB1/MAPK1/NRAS/RUNX1/AKT3/STAT3/PIK3CA/SOS1/SOS2/CHUK/PIK3CB/KRAS/PIK3CG
Phosphatidylinositol signaling system	Phosphatidylinositol signaling system	Phosphatidylinositol signaling system	76	-0.342172	-1.33711	0.0305380751139895	0.0305380751139895	0.0600046388204706	3459	tags=26%, list=9%, signal=24%	IMPA1/PTEN/CDS2/PIK3R3/PRKCA/PIK3R1/INPP4B/PIK3C2A/PLCG2/PRKCB/PIK3C3/ITPR1/PIK3CA/PIP4K2A/SYNJ1/PIKFYVE/INPP4A/PIK3CB/PIK3CG/ITPR2
Adherens junction	Adherens junction	Adherens junction	73	-0.363835	-1.41656	0.0319419125820209	0.0319419125820209	0.06115555294944	4033	tags=29%, list=10%, signal=26%	CTNNB1/NECTIN3/MAP3K7/SSX2IP/TGFBR2/MET/CDC42/PTPN1/EGFR/CTNNA1/YES1/SMAD2/MAPK1/FER/CSNK2A2/PTPRJ/EP300/WASL/CSNK2A1/TGFBR1/IQGAP1
Cell adhesion molecules (CAMs)	Cell adhesion molecules (CAMs)	Cell adhesion molecules (CAMs)	131	-0.311252	-1.33912	0.0321612684707323	0.0321612684707323	0.06115555294944	8177	tags=36%, list=21%, signal=28%	CD4/ALCAM/NECTIN1/CDH1/CD58/ICOSLG/PTPRM/ITGAM/CD8B/NEO1/ITGA8/ITGB2/SELP/HLA-DRA/CTLA4/NLGN4X/SELE/CD40LG/HLA-DOA/CD2/HLA-DPA1/ITGA9/CNTNAP2/MPZL1/CD8A/NECTIN3/NLGN1/ITGA6/CD274/ITGB8/CD80/VCAM1/NCAM2/VCAN/GLG1/CNTN1/ICOS/CD86/CLDN20/CD226/ITGA4/CD28/PDCD1LG2/ITGB1/SELL/ITGAV/PTPRC
Basal cell carcinoma	Basal cell carcinoma	Basal cell carcinoma	55	0.448186745360703	1.44435197557648	0.0342479216013902	0.0342479216013902	0.0640896778505548	8564	tags=45%, list=22%, signal=35%	DVL1/AXIN1/WNT3A/DVL3/APC2/DVL2/TCF7L1/STK36/SHH/FZD8/BMP4/PTCH2/WNT9A/GLI1/WNT5B/WNT7A/AXIN2/WNT11/WNT10B/WNT4/FZD2/WNT3/WNT10A/SMO/WNT7B
Purine metabolism	Purine metabolism	Purine metabolism	159	0.356533607381704	1.32010444971677	0.0351699882766706	0.0351699882766706	0.0642325185314541	8118	tags=39%, list=21%, signal=31%	NME3/POLR2H/ENTPD6/ITPA/AK1/NT5C/POLR2F/DGUOK/POLD4/POLD1/POLR2E/POLR2I/POLR2G/GUK1/POLE4/POLR1H/POLD2/ADCY4/APRT/NME4/PDE9A/ADCY6/POLR3GL/IMPDH1/POLR3H/POLR1D/POLE/PDE6B/POLR1C/POLR2J2/IMPDH2/ADSL/NME2/POLR2L/PDE4C/NME1-NME2/POLR2J3/NT5M/POLR3K/PKLR/NPR2/PFAS/POLR2J/NPR1/GUCY1B1/GMPR2/PDE6H/FHIT/NUDT2/PDE4A/PDE1B/ENTPD2/PDE6D/ENTPD8/POLA2/ADA/AMPD2/GMPR/POLR2C/PDE7A/ADCY5/POLR3F
Glycerolipid metabolism	Glycerolipid metabolism	Glycerolipid metabolism	49	0.45459999510097	1.42812591045621	0.0354139108867615	0.0354139108867615	0.0642325185314541	6522	tags=29%, list=17%, signal=24%	DGAT1/GLYCTK/DGKQ/DGKZ/TKFC/CEL/GPAT2/AGPAT2/MBOAT1/GPAT4/AKR1A1/DGKD/AGPAT1/PLPP2
Intestinal immune network for IgA production	Intestinal immune network for IgA production	Intestinal immune network for IgA production	46	-0.395604	-1.40648	0.0374018795101926	0.0374018795101926	0.0666849768657677	6432	tags=37%, list=17%, signal=31%	IL6/IL2/AICDA/HLA-DRA/IL10/CD40LG/HLA-DOA/CXCR4/TNFRSF13C/HLA-DPA1/IL5/CD80/TNFSF13B/ICOS/CD86/ITGA4/CD28
Tight junction	Tight junction	Tight junction	131	0.371295827393221	1.33988229147111	0.0378973105134474	0.0378973105134474	0.0666849768657677	5112	tags=27%, list=13%, signal=24%	HRAS/TJAP1/MYL5/MYH7B/AKT2/LLGL2/CSNK2B/RRAS/SYMPK/CLDN7/AKT1/CTTN/CLDN5/PRKCZ/CLDN15/EXOC3/SRC/MYH3/PPP2R1A/MYL12B/ACTG1/CLDN22/MYL9/LLGL1/PARD6A/GNAI2/CDK4/ACTB/PRKCD/PPP2R2D/ACTN2/CLDN9/RAB13/CGN/MYH14/TJP3
mTOR signaling pathway	mTOR signaling pathway	mTOR signaling pathway	52	-0.367672	-1.34265	0.0415849310505284	0.0415849310505284	0.0720977132764579	5465	tags=44%, list=14%, signal=38%	PRKAA2/EIF4E2/RPTOR/IGF1/RHEB/RICTOR/PDPK1/MTOR/PIK3R3/EIF4E/PRKAA1/PIK3R1/BRAF/RPS6KB1/MAPK1/EIF4B/AKT3/CAB39/PIK3CA/HIF1A/RPS6KA3/PIK3CB/PIK3CG
Tyrosine metabolism	Tyrosine metabolism	Tyrosine metabolism	42	0.460607743311365	1.39605767870034	0.0424597364568082	0.0424597364568082	0.0723988550073632	7233	tags=33%, list=19%, signal=27%	NAA80/HEMK1/COMT/BUD23/MIF/ALDH3B1/PNMT/LCMT1/GSTZ1/FAH/GOT2/AOC2/GOT1/DBH
Notch signaling pathway	Notch signaling pathway	Notch signaling pathway	47	0.455911278162872	1.42404585299047	0.0429868201606219	0.0429868201606219	0.0723988550073632	5486	tags=43%, list=14%, signal=37%	RFNG/DVL1/KAT2A/DTX3/CTBP1/JAG2/NOTCH4/NUMBL/LFNG/DVL3/PSENEN/DVL2/PSEN2/APH1A/DLL1/DTX2/MFNG/DLL4/NOTCH1/CTBP2
Fructose and mannose metabolism	Fructose and mannose metabolism	Fructose and mannose metabolism	34	0.490677802901485	1.44248709497732	0.0451895043731778	0.0451895043731778	0.0750366862831122	6358	tags=41%, list=16%, signal=34%	FCSK/PMM1/PHPT1/GMPPA/MPI/GMPPB/PFKL/GFUS/KHK/HK3/FBP1/PFKFB4/TPI1/ALDOA
Spliceosome	Spliceosome	Spliceosome	126	0.366157841952059	1.31303322899091	0.0459057071960298	0.0459057071960298	0.0751672398531482	6617	tags=37%, list=17%, signal=31%	SNRNP70/DDX39B/XAB2/SF3A2/PQBP1/CCDC12/PRPF31/SRSF4/SNRPA/SNU13/SART1/LSM7/PUF60/LSM4/ALYREF/DHX16/SF3B5/PRPF6/CHERP/RBM22/SNRPA1/PPIH/SRSF2/SNRPD2/LSM2/SNRPC/U2AF2/ZMAT2/THOC1/RBM17/ACIN1/SF3B4/TRA2A/SNRNP40/U2AF1/PRPF3/PRPF40B/BUD31/DHX38/SRSF5/HNRNPA1L2/SRSF6/PHF5A/PCBP1/LSM5/CWC15/SNRPB
Protein export	Protein export	Protein export	23	-0.474885	-1.44599	0.0476391279766692	0.0476391279766692	0.0766128244108697	5627	tags=39%, list=15%, signal=33%	SRP19/HSPA5/SEC11C/SRPRA/SEC62/SEC63/SPCS3/SRP54/SRP72
Lysosome	Lysosome	Lysosome	120	-0.29868	-1.26707	0.0480882281793227	0.0480882281793227	0.0766128244108697	5874	tags=37%, list=15%, signal=31%	AP1B1/ATP6V0D2/CTSB/CD68/LAPTM5/CTSL/AP3S2/LAMP3/TPP1/AP1G1/AP4S1/HEXB/AP3S1/SLC11A2/NPC1/SORT1/PSAP/CLN5/PPT1/GLB1/GM2A/ASAH1/ATP6V0A2/LIPA/CTSC/ENTPD4/IDS/CTSS/M6PR/SLC17A5/CTSO/CD164/GNPTAB/AP1S2/GALC/AP4E1/AP3M1/ARSB/IGF2R/SCARB2/GNS/LAMP2/CLTC/AP3B1
