# Supplementary material for: Identification and validation for biomarkers associated with mitochondrial metabolism in chronic obstructive pulmonary disease
Source: Front Med (Lausanne). 2025 Aug 25;12:1612390. doi: 10.3389/fmed.2025.1612390 (PMC12414765; doi:10.3389/fmed.2025.1612390)
Supplement: Supplementary file 8 [file Table_8.xlsx]

## Sheet: 03.Cell_cor
	Activated CD4 T cell	Activated CD8 T cell	CD56dim natural killer cell	Central memory CD8 T cell	Effector memory CD4 T cell	Eosinophil	Macrophage	Mast cell	Memory B cell	Monocyte	Natural killer cell	Neutrophil	Plasmacytoid dendritic cell	Type 17 T helper cell	Type 2 T helper cell
Activated CD4 T cell	1	0.420681551116334	-0.09304	0.592069118298626	0.578509371809443	0.551087438115236	0.581610833927299	0.607865384985841	0.730448267226599	0.293144034982952	0.504796671225752	0.607803741018281	0.460258904663751	0.510487179981121	0.789246980408776
Activated CD8 T cell	0.420681551116334	1	0.165608445223556	0.0700506636358383	0.175298106374372	0.0368361233649901	0.240159118491264	0.205572999942209	0.222397950338079	0.403502147906995	0.249729344454932	0.175431026179422	0.157153589797923	0.113272716765233	0.263757199822774
CD56dim natural killer cell	-0.09304	0.165608445223556	1	-0.33093	-0.374111	-0.355753	-0.0839803	-0.192048	-0.091759	0.334191211881875	-0.195109	-0.337988	-0.304539	-0.0674578	-0.290098
Central memory CD8 T cell	0.592069118298626	0.0700506636358383	-0.33093	1	0.720477355473792	0.48207701643197	0.688971508928743	0.717476064803221	0.64801679798116	0.186839012925969	0.522590587736703	0.764102020766312	0.751746258018532	0.350794629269326	0.67376471268132
Effector memory CD4 T cell	0.578509371809443	0.175298106374372	-0.374111	0.720477355473792	1	0.373837914892797	0.634191211881875	0.57923946755023	0.674429311706575	0.249765945560671	0.478020072816937	0.566113155207952	0.551251179904066	0.233075841343838	0.670035252643948
Eosinophil	0.551087438115236	0.0368361233649901	-0.355753	0.48207701643197	0.373837914892797	1	0.291758972086841	0.506817437537323	0.401367725530234	-0.0679008	0.398312496388049	0.518506674885862	0.398416520583306	0.533451484271156	0.558823756043998
Macrophage	0.581610833927299	0.240159118491264	-0.0839803	0.688971508928743	0.634191211881875	0.291758972086841	1	0.6888655583595	0.63860646105835	0.516890447111402	0.574473618308258	0.593953112057175	0.636396910096126	0.2720868409393	0.520138313652212
Mast cell	0.607865384985841	0.205572999942209	-0.192048	0.717476064803221	0.57923946755023	0.506817437537323	0.6888655583595	1	0.595916087149159	0.181718710870528	0.468540386430622	0.666685288281867	0.63201826202539	0.329267399973031	0.57746912985687
Memory B cell	0.730448267226599	0.222397950338079	-0.091759	0.64801679798116	0.674429311706575	0.401367725530234	0.63860646105835	0.595916087149159	1	0.344793974302171	0.484870258712026	0.547546762728516	0.537625936699351	0.315929186492266	0.669274334919381
Monocyte	0.293144034982952	0.403502147906995	0.334191211881875	0.186839012925969	0.249765945560671	-0.0679008	0.516890447111402	0.181718710870528	0.344793974302171	1	0.343503303731386	0.131989366415596	0.143306813584789	0.0944828649033923	0.119702953131321
Natural killer cell	0.504796671225752	0.249729344454932	-0.195109	0.522590587736703	0.478020072816937	0.398312496388049	0.574473618308258	0.468540386430622	0.484870258712026	0.343503303731386	1	0.495744639864383	0.447964785883531	0.313357477220628	0.524767390341161
Neutrophil	0.607803741018281	0.175431026179422	-0.337988	0.764102020766312	0.566113155207952	0.518506674885862	0.593953112057175	0.666685288281867	0.547546762728516	0.131989366415596	0.495744639864383	1	0.831850667488586	0.431372926739997	0.567692781876673
Plasmacytoid dendritic cell	0.460258904663751	0.157153589797923	-0.304539	0.751746258018532	0.551251179904066	0.398416520583306	0.636396910096126	0.63201826202539	0.537625936699351	0.143306813584789	0.447964785883531	0.831850667488586	1	0.275294253626399	0.47525765252066
Type 17 T helper cell	0.510487179981121	0.113272716765233	-0.0674578	0.350794629269326	0.233075841343838	0.533451484271156	0.2720868409393	0.329267399973031	0.315929186492266	0.0944828649033923	0.313357477220628	0.431372926739997	0.275294253626399	1	0.370990734141126
Type 2 T helper cell	0.789246980408776	0.263757199822774	-0.290098	0.67376471268132	0.670035252643948	0.558823756043998	0.520138313652212	0.57746912985687	0.669274334919381	0.119702953131321	0.524767390341161	0.567692781876673	0.47525765252066	0.370990734141126	1
