# Supplementary material for: Identification and validation for biomarkers associated with mitochondrial metabolism in chronic obstructive pulmonary disease
Source: Front Med (Lausanne). 2025 Aug 25;12:1612390. doi: 10.3389/fmed.2025.1612390 (PMC12414765; doi:10.3389/fmed.2025.1612390)
Supplement: Supplementary file 9 [file Table_9.xlsx]

## Sheet: miRNA_network
miRNA	gene
hsa-miR-370-3p	LCAT
hsa-miR-515-3p	LCAT
hsa-miR-517a-3p	LCAT
hsa-miR-519d-3p	LCAT
hsa-miR-517b-3p	LCAT
hsa-miR-1266-5p	LCAT
hsa-miR-2114-5p	LCAT
hsa-miR-4449	LCAT
hsa-miR-4473	LCAT
hsa-miR-4474-3p	LCAT
hsa-miR-4730	LCAT
hsa-miR-6126	LCAT
hsa-miR-6763-5p	LCAT
hsa-miR-6764-5p	LCAT
hsa-miR-6764-3p	LCAT
hsa-miR-6811-3p	LCAT
hsa-miR-7160-3p	LCAT
hsa-miR-3620-5p	APRT
hsa-miR-652-5p	APRT
hsa-miR-210-5p	APRT
hsa-miR-639	APRT
hsa-miR-644a	APRT
hsa-miR-766-3p	APRT
hsa-miR-887-5p	APRT
hsa-miR-665	APRT
hsa-miR-1251-5p	APRT
hsa-miR-1292-5p	APRT
hsa-miR-2276-5p	APRT
hsa-miR-3147	APRT
hsa-miR-4298	APRT
hsa-miR-642b-5p	APRT
hsa-miR-4425	APRT
hsa-miR-4474-3p	APRT
hsa-miR-4514	APRT
hsa-miR-4530	APRT
hsa-miR-4660	APRT
hsa-miR-4746-5p	APRT
hsa-miR-4746-3p	APRT
hsa-miR-1199-3p	APRT
hsa-miR-6720-5p	APRT
hsa-miR-6774-5p	APRT
hsa-miR-6819-5p	APRT
hsa-miR-6824-3p	APRT
hsa-miR-6840-3p	APRT
hsa-miR-3972	APRT
hsa-miR-6791-5p	APRT
hsa-miR-10400-3p	APRT
