# Supplementary material for: Identification and validation for biomarkers associated with mitochondrial metabolism in chronic obstructive pulmonary disease
Source: Front Med (Lausanne). 2025 Aug 25;12:1612390. doi: 10.3389/fmed.2025.1612390 (PMC12414765; doi:10.3389/fmed.2025.1612390)
Supplement: Supplementary file 10 [file Table_10.xlsx]

## Sheet: TF_network_new
TF	gene
SPI1	LCAT
CTCF	LCAT
BCL3	LCAT
CBFB	LCAT
CREBBP	LCAT
EBF1	LCAT
EP300	LCAT
ERG	LCAT
GATA1	LCAT
MAX	LCAT
MAZ	LCAT
MYB	LCAT
PAX5	LCAT
POLR2A	LCAT
RAD21	LCAT
RUNX1	LCAT
STAG1	LCAT
TCF12	LCAT
TCF3	LCAT
USF1	LCAT
USF2	LCAT
YY1	LCAT
MED1	LCAT
ESR1	LCAT
BHLHE40	LCAT
CTCFL	LCAT
EGR1	LCAT
GABPA	LCAT
HMGN3	LCAT
JUND	LCAT
KDM5B	LCAT
RCOR1	LCAT
ZBTB7A	LCAT
ZNF263	LCAT
ZNF384	LCAT
MXI1	LCAT
SIN3A	LCAT
AR	LCAT
FOXA1	LCAT
FOXM1	LCAT
KLF4	LCAT
MYC	LCAT
NR2F2	LCAT
TFAP2A	LCAT
TFAP2C	LCAT
SMC3	LCAT
CDK9	LCAT
SP1	LCAT
TAL1	LCAT
TCF21	LCAT
FOXA2	LCAT
HNF4A	LCAT
SAP30	LCAT
SRF	LCAT
TEAD4	LCAT
PPARG	LCAT
GTF2I	LCAT
GRHL3	LCAT
WDR5	LCAT
RNF2	LCAT
TRIM28	LCAT
ARID3A	LCAT
CEBPB	LCAT
CREB1	LCAT
ELF1	LCAT
HDAC2	LCAT
HNF4G	LCAT
MYBL2	LCAT
REST	LCAT
RXRA	LCAT
TAF1	LCAT
TBP	LCAT
GATA4	LCAT
LMNB1	LCAT
PBX3	LCAT
STAT3	LCAT
FLI1	LCAT
BRD4	LCAT
KDM4C	LCAT
DDX5	LCAT
ESRRA	LCAT
KLF9	LCAT
NRIP1	LCAT
ATF3	LCAT
CBX8	LCAT
NFIC	LCAT
SPI1	APRT
CTCF	APRT
MYC	APRT
BACH2	APRT
BCL3	APRT
BRD3	APRT
BRD4	APRT
CBFB	APRT
CDK7	APRT
CDK9	APRT
CEBPA	APRT
CEBPB	APRT
CREBBP	APRT
E2F1	APRT
EBF1	APRT
EGR1	APRT
ELF1	APRT
EP300	APRT
ERG	APRT
ETS1	APRT
FLI1	APRT
GABPA	APRT
HDAC1	APRT
KLF1	APRT
LMO2	APRT
MAX	APRT
MAZ	APRT
MED1	APRT
MTA3	APRT
MXI1	APRT
MYB	APRT
MYH11	APRT
NRF1	APRT
PAX5	APRT
PBX3	APRT
POLR2A	APRT
POU2F1	APRT
RAD21	APRT
RARA	APRT
RELA	APRT
RUNX1	APRT
RUNX1T1	APRT
RUNX3	APRT
RXRA	APRT
SP1	APRT
SRF	APRT
STAG1	APRT
STAT1	APRT
STAT5A	APRT
TAF1	APRT
TAL1	APRT
TBP	APRT
TCF12	APRT
TCF3	APRT
TFAP4	APRT
TP53	APRT
USF2	APRT
VDR	APRT
YY1	APRT
ZEB1	APRT
NOTCH1	APRT
ESR1	APRT
ESR2	APRT
TRIM28	APRT
ATF3	APRT
BHLHE40	APRT
CBX3	APRT
CEBPD	APRT
CHD7	APRT
CREB1	APRT
CTCFL	APRT
E2F4	APRT
E2F6	APRT
ELK1	APRT
GATA1	APRT
HCFC1	APRT
HEY1	APRT
IRF1	APRT
JUND	APRT
KDM5B	APRT
NFYA	APRT
NFYB	APRT
NR2F2	APRT
PBX1	APRT
PHF8	APRT
RBBP5	APRT
SAP30	APRT
SIN3A	APRT
SMC3	APRT
TBL1XR1	APRT
TEAD4	APRT
THAP1	APRT
UBTF	APRT
USF1	APRT
ZBTB7A	APRT
ZNF143	APRT
ZNF263	APRT
ZNF384	APRT
REST	APRT
ZFX	APRT
ARNT	APRT
BRCA1	APRT
FOXA1	APRT
FOXM1	APRT
GATA3	APRT
HIF1A	APRT
KLF4	APRT
PGR	APRT
RARG	APRT
SRC	APRT
STAT3	APRT
TFAP2A	APRT
TFAP2C	APRT
AR	APRT
ELK4	APRT
GATAD1	APRT
NR2C2	APRT
NR3C1	APRT
SFMBT1	APRT
XRN2	APRT
CDK8	APRT
E2F3	APRT
E2F7	APRT
ELF2	APRT
ETS2	APRT
FOXD2	APRT
FOXG1	APRT
GMEB2	APRT
HINFP	APRT
HOXA1	APRT
HOXC6	APRT
KLF5	APRT
MED12	APRT
MNT	APRT
NFAT5	APRT
RBCK1	APRT
RFX2	APRT
SMC1A	APRT
SOX9	APRT
TAF3	APRT
VEZF1	APRT
ZNF83	APRT
TCF21	APRT
ATF2	APRT
FOXA2	APRT
FOXP1	APRT
KDM4A	APRT
SP4	APRT
ZFP42	APRT
TP63	APRT
GTF2I	APRT
RCOR1	APRT
ETV1	APRT
GRHL3	APRT
WDR5	APRT
BRD2	APRT
JMJD6	APRT
RNF2	APRT
RYBP	APRT
SUMO2	APRT
EZH1	APRT
SUZ12	APRT
CHD1	APRT
LMNB1	APRT
RB1	APRT
SIX5	APRT
EWSR1	APRT
MYOD1	APRT
KDM4C	APRT
DDX5	APRT
KAT5	APRT
KLF9	APRT
NRIP1	APRT
SMARCA4	APRT
CBX8	APRT
ZNF92	APRT
NFIC	APRT
ELK3	APRT
