# Supplementary material for: Identification and validation for biomarkers associated with mitochondrial metabolism in chronic obstructive pulmonary disease
Source: Front Med (Lausanne). 2025 Aug 25;12:1612390. doi: 10.3389/fmed.2025.1612390 (PMC12414765; doi:10.3389/fmed.2025.1612390)
Supplement: Supplementary file 11 [file Table_11.xlsx]

## Sheet: CTD_APRT
Chemical Name	Chemical ID	CAS RN	Interaction Count	Organism Count
bisphenol A	C006780	1980-05-07	9	4
Tetrachlorodibenzodioxin	D013749	1746-01-6	8	2
2-amino-1-methyl-6-phenylimidazo(4,5-b)pyridine	C049584	105650-23-5	7	2
perfluorooctane sulfonic acid	C076994	1763-23-1	5	2
sodium arsenite	C017947	13768-07-5	5	3
8-azaadenine	C006654	1123-54-2	4	1
Phenobarbital	D010634	1950-06-06	4	2
Ethinyl Estradiol	D004997	57-63-6	3	1
Tobacco Smoke Pollution	D014028		3	1
1,2-Dimethylhydrazine	D019813	540-73-8	2	1
2-amino-3-methylimidazo(4,5-f)quinoline	C029216	76180-96-6	2	2
Benzo(a)pyrene	D001564	50-32-8	2	2
bisphenol F	C000611646		2	2
bisphenol S	C543008	1980-09-01	2	2
Carbon Tetrachloride	D002251	56-23-5	2	1
Clofibrate	D002994	637-07-0	2	1
Doxorubicin	D004317	23214-92-8	2	2
Genistein	D019833	446-72-0	2	1
Gentamicins	D005839		2	1
lead acetate	C008261	301-04-2	2	2
Methyl Methanesulfonate	D008741	66-27-3	2	2
perfluorooctanoic acid	C023036	335-67-1	2	1
Rotenone	D012402	83-79-4	2	1
Thioacetamide	D013853	62-55-5	2	2
titanium dioxide	C009495	13463-67-7	2	1
Valproic Acid	D014635	99-66-1	2	1
1H,1H,10H,10H-perfluorodecane-1,10-diol	C546883		1	1
1-Methyl-4-phenylpyridinium	D015655	48134-75-4	1	1
2,2',4,4',5-brominated diphenyl ether	C477694		1	1
2,2',4,4'-tetrabromodiphenyl ether	C511295		1	1
2,3,7,8-tetrachlorodibenzofuran	C014211	51207-31-9	1	1
2,6-dinitrotoluene	C023514	606-20-2	1	1
3,4,5,3',4'-pentachlorobiphenyl	C023035	57465-28-8	1	1
4,4'-hexafluorisopropylidene diphenol	C583074		1	1
4-(5-benzo(1,3)dioxol-5-yl-4-pyridin-2-yl-1H-imidazol-2-yl)benzamide	C459179		1	1
Acrylamide	D020106	1979-06-01	1	1
Air Pollutants	D000393		1	1
Ammonium Chloride	D000643	12125-02-9	1	1
Antirheumatic Agents	D018501		1	1
aristolochic acid I	C000228	313-67-7	1	1
arsenite	C015001	15502-74-6	1	1
Aspirin	D001241	50-78-2	1	1
Atrazine	D001280	1912-24-9	1	1
AZM551248	C547126		1	1
beauvericin	C004456	26048-05-5	1	1
beta-lapachone	C014638		1	1
beta-Naphthoflavone	D019324	6051-87-2	1	1
bisphenol B	C492482		1	1
Cadmium	D002104	7440-43-9	1	1
Cadmium Chloride	D019256	10108-64-2	1	1
Cellulose	D002482	9004-34-6	1	1
Chlorpyrifos	D004390	2921-88-2	1	1
Clofibric Acid	D002995	882-09-7	1	1
cobaltous chloride	C018021	7646-79-9	1	1
colistinmethanesulfonic acid	C004691	12705-41-8	1	1
Copper	D003300	7440-50-8	1	1
Copper Sulfate	D019327	7758-98-7	1	1
Dexamethasone	D003907	1950-02-02	1	1
Dibenzofurans	D000072318		1	1
Dichlorodiphenyl Dichloroethylene	D003633	72-55-9	1	1
Diethylnitrosamine	D004052	55-18-5	1	1
Diuron	D004237	330-54-1	1	1
epoxiconazole	C109476		1	1
Ethanol	D000431	64-17-5	1	1
Ethyl Methanesulfonate	D005020	62-50-0	1	1
Fenretinide	D017313	65646-68-6	1	1
Folic Acid	D005492	59-30-3	1	1
Glafenine	D005897	3820-67-5	1	1
Gold	D006046	7440-57-5	1	1
GSK-J4	C000593030		1	1
hexabrominated diphenyl ether 153	C517828		1	1
ICG 001	C492448		1	1
Inulin	D007444	9005-80-5	1	1
Ivermectin	D007559	70288-86-7	1	1
(+)-JQ1 compound	C561695		1	1
Lactic Acid	D019344	50-21-5	1	1
LDN 193189	C554430		1	1
Lithium	D008094	7439-93-2	1	1
Methylmercury Compounds	D008767		1	1
MT19c compound	C568376		1	1
N-(1,3-dimethylbutyl)-N'-phenyl-1,4-phenylenediamine	C016096	793-24-8	1	1
N-(1,3-dimethylbutyl)-N'-phenyl-p-phenylenediamine quinone	C000729973		1	1
Nanotubes, Carbon	D037742		1	1
nimesulide	C012655	51803-78-2	1	1
N-nitrosomorpholine	C002741	59-89-2	1	1
octanoic acid	C031492	124-07-2	1	1
Oxygen	D010100	7782-44-7	1	1
Ozone	D010126	10028-15-6	1	1
Paraquat	D010269	4685-14-7	1	1
Pectins	D010368		1	1
perfluorohexanesulfonic acid	C471071	355-46-4	1	1
perfluoro-n-nonanoic acid	C101816	375-95-1	1	1
pirinixic acid	C006253	50892-23-4	1	1
Progesterone	D011374	57-83-0	1	1
propiconazole	C045950	60207-90-1	1	1
Resveratrol	D000077185		1	1
Smoke	D012906		1	1
Sodium Selenite	D018038	10102-18-8	1	1
Soot	D053260		1	1
Sunitinib	D000077210		1	1
T-2 Toxin	D013605	21259-20-1	1	1
Tamoxifen	D013629	10540-29-1	1	1
Tetrachloroethylene	D013750	127-18-4	1	1
Thiram	D013893	137-26-8	1	1
Triclosan	D014260	3380-34-5	1	1
trimellitic anhydride	C015559	552-30-7	1	1
Tungsten	D014414	7440-33-7	1	1
Urethane	D014520	51-79-6	1	1
vinclozolin	C025643	50471-44-8	1	1
vinylidene chloride	C029297	75-35-4	1	1
Zearalenone	D015025	17924-92-4	1	1
Zidovudine	D015215	30516-87-1	1	1
Zinc	D015032	7440-66-6	1	1
Zinc Sulfate	D019287	7733-02-0	1	1
