# Supplementary material for: Identification and validation for biomarkers associated with mitochondrial metabolism in chronic obstructive pulmonary disease
Source: Front Med (Lausanne). 2025 Aug 25;12:1612390. doi: 10.3389/fmed.2025.1612390 (PMC12414765; doi:10.3389/fmed.2025.1612390)
Supplement: Supplementary file 12 [file Table_12.xlsx]

## Sheet: CTD_LCAT
Chemical Name	Chemical ID	CAS RN	Interaction Count	Organism Count
bisphenol A	C006780	1980-05-07	11	3
Isoproterenol	D007545	7683-59-2	10	1
Tetrachlorodibenzodioxin	D013749	1746-01-6	9	2
Dietary Fats	D004041		8	3
Streptozocin	D013311	18883-66-4	8	2
Lecithins	D054709		6	1
perfluorooctane sulfonic acid	C076994	1763-23-1	6	2
Cadmium	D002104	7440-43-9	5	2
Cholesterol Esters	D002788		5	1
Cholic Acid	D019826	81-25-4	5	2
Clofibrate	D002994	637-07-0	5	2
Valproic Acid	D014635	99-66-1	5	2
Acetaminophen	D000082	103-90-2	4	3
Cholesterol	D002784	57-88-5	4	2
Niacinamide	D009536	98-92-0	4	1
perfluorooctanoic acid	C023036	335-67-1	4	3
Thioacetamide	D013853	62-55-5	4	2
Benzo(a)pyrene	D001564	50-32-8	3	3
Chlorine	D002713	7782-50-5	3	2
Cholesterol, Dietary	D002791		3	1
Copper	D003300	7440-50-8	3	2
Cyclosporine	D016572	59865-13-3	3	1
Ethanol	D000431	64-17-5	3	2
pirinixic acid	C006253	50892-23-4	3	1
Propylthiouracil	D011441	51-52-5	3	1
Quercetin	D011794	117-39-5	3	2
Aflatoxin B1	D016604	1162-65-8	2	2
alpha-Tocopherol	D024502	1959-02-09	2	1
Amiodarone	D000638	1951-25-3	2	1
Carbon Tetrachloride	D002251	56-23-5	2	1
Chlorogenic Acid	D002726	327-97-9	2	1
Choline	D002794	62-49-7	2	1
Coconut Oil	D000074263		2	1
Dexamethasone	D003907	1950-02-02	2	2
Dichlorvos	D004006	62-73-7	2	1
Diethylhexyl Phthalate	D004051	117-81-7	2	1
Ethinyl Estradiol	D004997	57-63-6	2	1
Fenitrothion	D005278	122-14-5	2	1
Flavonoids	D005419		2	1
Hydrogen Peroxide	D006861	7722-84-1	2	1
Lithocholic Acid	D008095	434-13-9	2	1
Methyl Parathion	D008743	298-00-0	2	1
Nanotubes, Carbon	D037742		2	1
Polychlorinated Biphenyls	D011078		2	2
Resveratrol	D000077185		2	1
Simvastatin	D019821	79902-63-9	2	2
sodium arsenite	C017947	13768-07-5	2	2
tetrahydrocurcumin	C096277	36062-04-1	2	1
Tobacco Smoke Pollution	D014028		2	1
1,2-oleoylphosphatidylcholine	C017251	10015-85-7	1	1
2,2',4,4',5-brominated diphenyl ether	C477694		1	1
27-hydroxycholesterol	C076996		1	1
4-hydroxy-2-nonenal	C027576	29343-52-0	1	1
7,8-Dihydro-7,8-dihydroxybenzo(a)pyrene 9,10-oxide	D015123	55097-80-8	1	1
abrine	C496492		1	1
Acrylamide	D020106	1979-06-01	1	1
alliin	C006453		1	1
Amitrole	D000640	61-82-5	1	1
Ammonium Chloride	D000643	12125-02-9	1	1
aristolochic acid I	C000228	313-67-7	1	1
Atorvastatin	D000069059		1	1
Atrazine	D001280	1912-24-9	1	1
Benzbromarone	D001553	3562-84-3	1	1
Cadmium Chloride	D019256	10108-64-2	1	1
Cannabidiol	D002185	13956-29-1	1	1
Cellulose	D002482	9004-34-6	1	1
Cisplatin	D002945	15663-27-1	1	1
Clofibric Acid	D002995	882-09-7	1	1
Clotrimazole	D003022	23593-75-1	1	1
Copper Sulfate	D019327	7758-98-7	1	1
Corn Oil	D003314	8001-30-7	1	1
cupric chloride	C029892	7447-39-4	1	1
Cuprizone	D003471	370-81-0	1	1
Decitabine	D000077209	2353-33-5	1	1
deoxynivalenol	C007262	51481-10-8	1	1
Desmodium gangeticum extract	C521776		1	1
Diethylnitrosamine	D004052	55-18-5	1	1
diisobutyl phthalate	C025605	84-69-5	1	1
dimethyl-4-toluidine	C015835	99-97-8	1	1
Doxorubicin	D004317	23214-92-8	1	1
Dronabinol	D013759		1	1
Environmental Pollutants	D004785		1	1
epigallocatechin gallate	C045651	989-51-5	1	1
Estradiol	D004958	50-28-2	1	1
Ethionine	D005001	13073-35-3	1	1
Ethyl Methanesulfonate	D005020	62-50-0	1	1
Fenretinide	D017313	65646-68-6	1	1
Fluoxetine	D005473	54910-89-3	1	1
Formaldehyde	D005557	50-00-0	1	1
Fructose	D005632	30237-26-4	1	1
Fulvestrant	D000077267	129453-61-8	1	1
fumonisin B1	C056933	116355-83-0	1	1
furan	C039281	110-00-9	1	1
Galactosamine	D005688	7535-00-4	1	1
Gentamicins	D005839		1	1
geraniol	C007836	624-15-7	1	1
gluconic acid	C030691	526-95-4	1	1
Hypochlorous Acid	D006997	7790-92-3	1	1
Inulin	D007444	9005-80-5	1	1
K 7174	C410337		1	1
Linoleic Acid	D019787	2197-37-7	1	1
Lipids	D008055		1	1
Lipopolysaccharides	D008070		1	1
Magnesium	D008274	7439-95-4	1	1
manganese chloride	C025340	7773-01-05	1	1
methidathion	C005828	950-37-8	1	1
Methimazole	D008713	60-56-0	1	1
Methionine	D008715	63-68-3	1	1
Methylcholanthrene	D008748	56-49-5	1	1
methylmercuric chloride	C004925	115-09-3	1	1
Methyl Methanesulfonate	D008741	66-27-3	1	1
Mustard Gas	D009151	505-60-2	1	1
myricetin	C040015	529-44-2	1	1
naringin	C005274	10236-47-2	1	1
Nevirapine	D019829	129618-40-2	1	1
Niclosamide	D009534	50-65-7	1	1
obeticholic acid	C464660		1	1
Omeprazole	D009853	73590-58-6	1	1
Orlistat	D000077403	96829-58-2	1	1
Ozone	D010126	10028-15-6	1	1
Parathion	D010278	56-38-2	1	1
Particulate Matter	D052638		1	1
Pectins	D010368		1	1
perfluorohexanesulfonic acid	C471071	355-46-4	1	1
perfluoro-n-nonanoic acid	C101816	375-95-1	1	1
Pesticides	D010575		1	1
Phenobarbital	D010634	1950-06-06	1	1
Phenytoin	D010672	57-41-0	1	1
piperine	C008922	7780-20-3	1	1
Polyphenols	D059808		1	1
polyserine	C027794	25821-52-7	1	1
Pregnenolone Carbonitrile	D011285	1434-54-4	1	1
Proanthocyanidins	D044945		1	1
Proton Pump Inhibitors	D054328		1	1
schizandrin B	C015499		1	1
Selenium	D012643	7782-49-2	1	1
Silicon Dioxide	D012822	7631-86-9	1	1
Smoke	D012906		1	1
Sodium Chloride	D012965		1	1
Sodium Fluoride	D012969	7681-49-4	1	1
Sodium Selenite	D018038	10102-18-8	1	1
Sunitinib	D000077210		1	1
tert-Butylhydroperoxide	D020122	75-91-2	1	1
Tetracycline	D013752	60-54-8	1	1
titanium dioxide	C009495	13463-67-7	1	1
triphenyl phosphate	C005445	115-86-6	1	1
triptolide	C001899	38748-32-2	1	1
tris(1,3-dichloro-2-propyl)phosphate	C016805	13674-87-8	1	1
tris(2-butoxyethyl) phosphate	C013320	78-51-3	1	1
trovafloxacin	C080163	146836-84-2	1	1
Tunicamycin	D014415	11089-65-9	1	1
Urethane	D014520	51-79-6	1	1
Vehicle Emissions	D001335		1	1
vinclozolin	C025643	50471-44-8	1	1
Zinc	D015032	7440-66-6	1	1
zingerone	C013738	122-48-5	1	1
