# Supplementary material for: Identification and validation for biomarkers associated with mitochondrial metabolism in chronic obstructive pulmonary disease
Source: Front Med (Lausanne). 2025 Aug 25;12:1612390. doi: 10.3389/fmed.2025.1612390 (PMC12414765; doi:10.3389/fmed.2025.1612390)
Supplement: Supplementary file 13 [file Table_13.xlsx]

## Sheet: Sheet1
Supplementary Table 11 Molecular docking of the biomarkers
Gene	Uniprot ID	Compounds	PubChem CID	Total Score(kcal/mol)（kcal/mol）
APRT	P07741	bisphenol A	6623	-6.6
LCAT	P04180	bisphenol A	6623	-7.2
